# Supplementary material for: A photoswitchable [2]catenane receptor
Source: Chem Commun (Camb). 2025 Jan 15;61(12):2548–51. doi: 10.1039/d4cc05934d (PMC11734587; doi:10.1039/d4cc05934d)
Supplement: CC-061-D4CC05934D-s002 [file CC-061-D4CC05934D-s002.cif]

# Supplementary Information (SI) for ChemComm.
# This journal is © The Royal Society of Chemistry 2025

####################################################################### 
# 
# This file contains crystal structure data downloaded from the 
# Cambridge Structural Database (CSD) hosted by the Cambridge 
# Crystallographic Data Centre (CCDC).
# 
# Full information about CCDC data access policies and citation 
# guidelines are available at http://www.ccdc.cam.ac.uk/access/V1 
# 
# Audit and citation data items may have been added by the CCDC. 
# Please retain this information to preserve the provenance of 
# this file and to allow appropriate attribution of the data. 
# 
#######################################################################

data_Z_1_Cl
_database_code_depnum_ccdc_archive 'CCDC 2400475'
loop_
_audit_author_name
_audit_author_address
'Maxime Siegler'
;Johns Hopkins University
United States of America
;
_audit_update_record             
;
2024-11-05 deposited with the CCDC.	2024-12-20 downloaded from the CCDC.
;

_audit_creation_method           SHELXL-2018/3
_shelx_SHELXL_version_number     2018/3
_chemical_name_systematic        ?
_chemical_name_common            ?
_chemical_melting_point          ?
_chemical_formula_moiety         
'C30 H36 N3 O8, C46 H44 N2 O8, 0.794(C H2 Cl2), Cl'
_chemical_formula_sum            'C76.79 H81.59 Cl2.59 N5 O16'
_chemical_formula_weight         1422.23

loop_
_atom_type_symbol
_atom_type_description
_atom_type_scat_dispersion_real
_atom_type_scat_dispersion_imag
_atom_type_scat_source
C C 0.0181 0.0091 'International Tables Vol C Tables 4.2.6.8 and 6.1.1.4'
H H 0.0000 0.0000 'International Tables Vol C Tables 4.2.6.8 and 6.1.1.4'
N N 0.0311 0.0180 'International Tables Vol C Tables 4.2.6.8 and 6.1.1.4'
O O 0.0492 0.0322 'International Tables Vol C Tables 4.2.6.8 and 6.1.1.4'
Cl Cl 0.3639 0.7018 'International Tables Vol C Tables 4.2.6.8 and 6.1.1.4'

_space_group_crystal_system      triclinic
_space_group_IT_number           2
_space_group_name_H-M_alt        'P -1'
_space_group_name_Hall           '-P 1'

_shelx_space_group_comment       
;
The symmetry employed for this shelxl refinement is uniquely defined
by the following loop, which should always be used as a source of
symmetry information in preference to the above space-group names.
They are only intended as comments.
;

loop_
_space_group_symop_operation_xyz
'x, y, z'
'-x, -y, -z'

_cell_length_a                   14.9514(4)
_cell_length_b                   16.3606(7)
_cell_length_c                   17.5556(7)
_cell_angle_alpha                80.287(3)
_cell_angle_beta                 65.353(3)
_cell_angle_gamma                69.019(3)
_cell_volume                     3643.4(3)
_cell_formula_units_Z            2
_cell_measurement_temperature    110(2)
_cell_measurement_reflns_used    12750
_cell_measurement_theta_min      2.7110
_cell_measurement_theta_max      67.2760

_exptl_crystal_description       needle
_exptl_crystal_colour            colorless
_exptl_crystal_density_meas      ?
_exptl_crystal_density_method    ?
_exptl_crystal_density_diffrn    1.296
_exptl_crystal_F_000             1499
_exptl_transmission_factor_min   ?
_exptl_transmission_factor_max   ?
_exptl_crystal_size_max          0.334
_exptl_crystal_size_mid          0.049
_exptl_crystal_size_min          0.039
_exptl_absorpt_coefficient_mu    1.582
_shelx_estimated_absorpt_T_min   ?
_shelx_estimated_absorpt_T_max   ?
_exptl_absorpt_correction_type   analytical
_exptl_absorpt_correction_T_min  0.774
_exptl_absorpt_correction_T_max  0.954
_exptl_absorpt_process_details   
;
CrysAlisPro 1.171.42.49 (Rigaku Oxford Diffraction, 2022)
Analytical numeric absorption correction using a multifaceted crystal
model based on expressions derived by R.C. Clark & J.S. Reid.
(Clark, R. C. & Reid, J. S. (1995). Acta Cryst. A51, 887-897)
Empirical absorption correction using spherical harmonics,
implemented in SCALE3 ABSPACK scaling algorithm.
;
_oxdiff_exptl_absorpt_empirical_full_min 0.738
_oxdiff_exptl_absorpt_empirical_full_max 1.362
_oxdiff_exptl_absorpt_empirical_details 
;
Empirical correction (ABSPACK) includes:
- Absorption correction using spherical harmonics
- Frame scaling
- Detector area scaling
;

_exptl_absorpt_special_details   ?
_diffrn_ambient_temperature      110(2)
_diffrn_radiation_wavelength     1.54178
_diffrn_radiation_type           CuK\a
_diffrn_radiation_source         'SuperNova (Cu) X-ray Source'
_diffrn_radiation_monochromator  mirror
_diffrn_measurement_device_type  'SuperNova, Dual, Cu at zero, Atlas'
_diffrn_measurement_method       '\w scans'
_diffrn_standards_number         .
_diffrn_standards_interval_time  .
_diffrn_reflns_number            48041
_diffrn_reflns_av_unetI/netI     0.0400
_diffrn_reflns_av_R_equivalents  0.0445
_diffrn_reflns_limit_h_min       -17
_diffrn_reflns_limit_h_max       15
_diffrn_reflns_limit_k_min       -19
_diffrn_reflns_limit_k_max       19
_diffrn_reflns_limit_l_min       -20
_diffrn_reflns_limit_l_max       20
_diffrn_reflns_theta_min         2.770
_diffrn_reflns_theta_max         67.248
_diffrn_reflns_theta_full        67.248
_diffrn_measured_fraction_theta_max 0.997
_diffrn_measured_fraction_theta_full 0.997
_diffrn_reflns_Laue_measured_fraction_max 0.997
_diffrn_reflns_Laue_measured_fraction_full 0.997
_diffrn_reflns_point_group_measured_fraction_max 0.997
_diffrn_reflns_point_group_measured_fraction_full 0.997
_reflns_number_total             13000
_reflns_number_gt                9314
_reflns_threshold_expression     'I > 2\s(I)'
_reflns_Friedel_coverage         0.000
_reflns_Friedel_fraction_max     .
_reflns_Friedel_fraction_full    .

_reflns_special_details          
;
 Reflections were merged by SHELXL according to the crystal
 class for the calculation of statistics and refinement.
 
 Structure factors included contributions from the .fab file.
 
 _reflns_Friedel_fraction is defined as the number of unique
 Friedel pairs measured divided by the number that would be
 possible theoretically, ignoring centric projections and
 systematic absences.
;

_computing_data_collection       'CrysAlisPro 1.171.42.49 (Rigaku OD, 2022)'
_computing_cell_refinement       'CrysAlisPro 1.171.42.49 (Rigaku OD, 2022)'
_computing_data_reduction        'CrysAlisPro 1.171.42.49 (Rigaku OD, 2022)'
_computing_structure_solution    'SHELXS-2018/3 (Sheldrick, 2018)'
_computing_structure_refinement  'SHELXL-2018/3 (Sheldrick, 2018)'
_computing_molecular_graphics    'SHELXTL v6.10 (Sheldrick, 2008)'
_computing_publication_material  'SHELXTL v6.10 (Sheldrick, 2008)'
_refine_special_details          SQUEEZE
_refine_ls_structure_factor_coef Fsqd
_refine_ls_matrix_type           full
_refine_ls_weighting_scheme      calc
_refine_ls_weighting_details     
'w=1/[\s^2^(Fo^2^)+(0.0757P)^2^+1.1997P] where P=(Fo^2^+2Fc^2^)/3'
_atom_sites_solution_primary     direct
_atom_sites_solution_secondary   difmap
_atom_sites_solution_hydrogens   mixed
_refine_ls_hydrogen_treatment    mixed
_refine_ls_extinction_method     'SHELXL-2018/3 (Sheldrick 2018)'
_refine_ls_extinction_coef       0.00057(9)
_refine_ls_extinction_expression Fc^*^=kFc[1+0.001xFc^2^\l^3^/sin(2\q)]^-1/4^
_refine_ls_number_reflns         13000
_refine_ls_number_parameters     1089
_refine_ls_number_restraints     652
_refine_ls_R_factor_all          0.0757
_refine_ls_R_factor_gt           0.0500
_refine_ls_wR_factor_ref         0.1465
_refine_ls_wR_factor_gt          0.1302
_refine_ls_goodness_of_fit_ref   1.029
_refine_ls_restrained_S_all      1.045
_refine_ls_shift/su_max          0.001
_refine_ls_shift/su_mean         0.000

loop_
_atom_site_label
_atom_site_type_symbol
_atom_site_fract_x
_atom_site_fract_y
_atom_site_fract_z
_atom_site_U_iso_or_equiv
_atom_site_adp_type
_atom_site_occupancy
_atom_site_site_symmetry_order
_atom_site_calc_flag
_atom_site_refinement_flags_posn
_atom_site_refinement_flags_adp
_atom_site_refinement_flags_occupancy
_atom_site_disorder_assembly
_atom_site_disorder_group
C1 C 0.2505(2) 0.0914(2) 0.8933(2) 0.0557(8) Uani 1 1 d . . . . .
C2 C 0.2336(3) 0.0454(3) 0.9786(2) 0.0750(11) Uani 1 1 d . . . . .
H2A H 0.287758 -0.012508 0.973618 0.090 Uiso 1 1 calc R U . . .
H2B H 0.164578 0.036975 1.003653 0.090 Uiso 1 1 calc R U . . .
C3 C 0.2406(3) 0.1060(2) 1.0322(2) 0.0707(10) Uani 1 1 d . . . . .
H3A H 0.189877 0.106543 1.090729 0.085 Uiso 1 1 calc R U . . .
H3B H 0.311325 0.088010 1.032022 0.085 Uiso 1 1 calc R U . . .
C4 C 0.2149(2) 0.1937(2) 0.98962(19) 0.0536(8) Uani 1 1 d . . . . .
C5 C 0.1820(2) 0.2747(2) 1.02240(19) 0.0556(8) Uani 1 1 d . . . . .
H5 H 0.174396 0.279423 1.078130 0.067 Uiso 1 1 calc R U . . .
C6 C 0.1596(2) 0.3501(2) 0.97406(18) 0.0482(7) Uani 1 1 d . . . . .
H6 H 0.136367 0.406287 0.996624 0.058 Uiso 1 1 calc R U . . .
C7 C 0.17178(19) 0.34212(18) 0.89258(17) 0.0412(6) Uani 1 1 d . . . . .
C8 C 0.20507(19) 0.26025(18) 0.85879(18) 0.0421(6) Uani 1 1 d . . . . .
H8 H 0.213348 0.255687 0.802835 0.051 Uiso 1 1 calc R U . . .
C9 C 0.2261(2) 0.18503(19) 0.90772(19) 0.0473(7) Uani 1 1 d . . . . .
C11 C 0.0934(2) 0.49592(17) 0.87864(17) 0.0411(6) Uani 1 1 d . . . . .
H11A H 0.130296 0.509446 0.907962 0.049 Uiso 1 1 calc R U . . .
H11B H 0.024980 0.493797 0.920676 0.049 Uiso 1 1 calc R U . . .
C12 C 0.07826(19) 0.56610(17) 0.81397(16) 0.0377(6) Uani 1 1 d . . . . .
H12A H 0.059217 0.545872 0.774499 0.045 Uiso 1 1 calc R U . . .
H12B H 0.021708 0.619387 0.841291 0.045 Uiso 1 1 calc R U . . .
C14 C 0.16987(19) 0.66188(16) 0.72323(16) 0.0367(5) Uani 1 1 d . . . . .
C15 C 0.08484(19) 0.71559(17) 0.70672(17) 0.0390(6) Uani 1 1 d . . . . .
H15 H 0.022552 0.700906 0.729150 0.047 Uiso 1 1 calc R U . . .
C16 C 0.0895(2) 0.79171(17) 0.65709(17) 0.0402(6) Uani 1 1 d . . . . .
H16 H 0.030314 0.828447 0.646166 0.048 Uiso 1 1 calc R U . . .
C17 C 0.17976(19) 0.81365(16) 0.62390(17) 0.0381(6) Uani 1 1 d . . . . .
C18 C 0.2653(2) 0.75977(17) 0.64169(17) 0.0405(6) Uani 1 1 d . . . . .
H18 H 0.327391 0.774761 0.619847 0.049 Uiso 1 1 calc R U . . .
C19 C 0.2606(2) 0.68429(17) 0.69115(17) 0.0400(6) Uani 1 1 d . . . . .
H19 H 0.319204 0.648012 0.703063 0.048 Uiso 1 1 calc R U . . .
C21 C 0.1044(2) 0.94883(17) 0.56200(18) 0.0424(6) Uani 1 1 d . . . . .
H21A H 0.049068 0.970809 0.616840 0.051 Uiso 1 1 calc R U . . .
H21B H 0.076908 0.921437 0.534239 0.051 Uiso 1 1 calc R U . . .
C22 C 0.1371(2) 1.02285(17) 0.50847(18) 0.0448(6) Uani 1 1 d . . . . .
H22A H 0.074620 1.072583 0.509765 0.054 Uiso 1 1 calc R U . . .
H22B H 0.175754 1.042757 0.531633 0.054 Uiso 1 1 calc R U . . .
C24 C 0.2705(2) 1.03792(16) 0.37083(19) 0.0447(6) Uani 1 1 d . . . . .
C26 C 0.3296(2) 1.00894(17) 0.28180(18) 0.0449(6) Uani 1 1 d . . . . .
C27 C 0.4167(2) 1.0346(2) 0.2336(2) 0.0575(8) Uani 1 1 d . . . . .
H27 H 0.437814 1.068174 0.258030 0.069 Uiso 1 1 calc R U . . .
C28 C 0.4720(3) 1.0117(2) 0.1513(2) 0.0646(9) Uani 1 1 d . . . . .
H28 H 0.530662 1.030371 0.118840 0.077 Uiso 1 1 calc R U . . .
C29 C 0.4434(2) 0.9616(2) 0.1147(2) 0.0538(7) Uani 1 1 d . . . . .
H29 H 0.482365 0.946017 0.057595 0.065 Uiso 1 1 calc R U . . .
C30 C 0.3570(2) 0.93394(17) 0.16220(18) 0.0440(6) Uani 1 1 d . . . . .
C31 C 0.2995(2) 0.95953(16) 0.24492(17) 0.0408(6) Uani 1 1 d . . . . .
H31 H 0.239051 0.943240 0.276832 0.049 Uiso 1 1 calc R U . . .
C32 C 0.3352(2) 0.87362(17) 0.12144(17) 0.0413(6) Uani 1 1 d . . . . .
C35 C 0.2650(2) 0.75485(18) 0.14135(18) 0.0470(6) Uani 1 1 d . . . . .
H35A H 0.331416 0.725086 0.096133 0.056 Uiso 1 1 calc R U . . .
H35B H 0.211096 0.779133 0.117445 0.056 Uiso 1 1 calc R U . . .
C36 C 0.2348(2) 0.68964(17) 0.21065(18) 0.0416(6) Uani 1 1 d . . . . .
H36A H 0.169723 0.719064 0.257203 0.050 Uiso 1 1 calc R U . . .
H36B H 0.223593 0.643194 0.189538 0.050 Uiso 1 1 calc R U . . .
C38 C 0.31370(18) 0.58288(16) 0.29424(16) 0.0364(5) Uani 1 1 d . . . . .
C39 C 0.22887(18) 0.55230(16) 0.33135(16) 0.0346(5) Uani 1 1 d . . . . .
H39 H 0.166560 0.582998 0.322567 0.041 Uiso 1 1 calc R U . . .
C40 C 0.23586(17) 0.47675(16) 0.38122(15) 0.0340(5) Uani 1 1 d . . . . .
H40 H 0.178438 0.455279 0.405779 0.041 Uiso 1 1 calc R U . . .
C41 C 0.32572(18) 0.43229(15) 0.39556(16) 0.0338(5) Uani 1 1 d . . . . .
C42 C 0.40857(18) 0.46508(17) 0.36168(17) 0.0402(6) Uani 1 1 d . . . . .
H42 H 0.469510 0.436045 0.372882 0.048 Uiso 1 1 calc R U . . .
C43 C 0.40201(19) 0.54015(17) 0.31159(18) 0.0425(6) Uani 1 1 d . . . . .
H43 H 0.458540 0.562715 0.288812 0.051 Uiso 1 1 calc R U . . .
C45 C 0.42629(18) 0.29226(16) 0.43005(17) 0.0395(6) Uani 1 1 d . . . . .
H45A H 0.463815 0.309134 0.456580 0.047 Uiso 1 1 calc R U . . .
H45B H 0.468266 0.287170 0.369037 0.047 Uiso 1 1 calc R U . . .
C46 C 0.4099(2) 0.20665(17) 0.46652(18) 0.0437(6) Uani 1 1 d . . . . .
H46A H 0.356704 0.197767 0.452191 0.052 Uiso 1 1 calc R U . . .
H46B H 0.475534 0.157953 0.443146 0.052 Uiso 1 1 calc R U . . .
C48 C 0.35453(19) 0.13463(16) 0.59970(19) 0.0417(6) Uani 1 1 d . . . . .
C49 C 0.3547(2) 0.06572(17) 0.5622(2) 0.0480(7) Uani 1 1 d . . . . .
H49 H 0.371112 0.066731 0.503640 0.058 Uiso 1 1 calc R U . . .
C50 C 0.3299(2) -0.00456(18) 0.6133(2) 0.0560(8) Uani 1 1 d . . . . .
H50 H 0.329354 -0.052132 0.589260 0.067 Uiso 1 1 calc R U . . .
C51 C 0.3064(2) -0.00611(18) 0.6977(2) 0.0549(8) Uani 1 1 d . . . . .
C52 C 0.2830(3) -0.0784(2) 0.7598(3) 0.0731(11) Uani 1 1 d . . . . .
H52A H 0.336568 -0.135569 0.739669 0.088 Uiso 1 1 calc R U . . .
H52B H 0.214094 -0.082030 0.770408 0.088 Uiso 1 1 calc R U . . .
C53 C 0.2844(3) -0.0524(2) 0.8385(3) 0.0739(11) Uani 1 1 d . . . . .
H53A H 0.349391 -0.088583 0.846042 0.089 Uiso 1 1 calc R U . . .
H53B H 0.224696 -0.060639 0.888622 0.089 Uiso 1 1 calc R U . . .
C54 C 0.2775(2) 0.0446(2) 0.8263(2) 0.0569(8) Uani 1 1 d . . . . .
C55 C 0.3041(2) 0.06374(18) 0.7356(2) 0.0492(7) Uani 1 1 d . . . . .
C56 C 0.33011(19) 0.13450(17) 0.68520(19) 0.0423(6) Uani 1 1 d . . . . .
H56 H 0.331017 0.181888 0.709260 0.051 Uiso 1 1 calc R U . . .
N23 N 0.20273(17) 0.99681(14) 0.42180(15) 0.0426(5) Uani 1 1 d D . . . .
H23 H 0.193(2) 0.9533(17) 0.4017(18) 0.051 Uiso 1 1 d D U . . .
N34 N 0.27631(17) 0.82553(14) 0.17305(14) 0.0409(5) Uani 1 1 d D . . . .
H34 H 0.251(2) 0.8298(19) 0.2280(14) 0.049 Uiso 1 1 d D U . . .
O10 O 0.15220(13) 0.41328(11) 0.83983(11) 0.0399(4) Uani 1 1 d . . . . .
O13 O 0.17425(13) 0.58505(11) 0.76971(11) 0.0404(4) Uani 1 1 d . . . . .
O20 O 0.19356(13) 0.88588(11) 0.57384(12) 0.0445(4) Uani 1 1 d . . . . .
O25 O 0.28523(17) 1.09632(13) 0.39592(14) 0.0550(5) Uani 1 1 d . . . . .
O33 O 0.37249(17) 0.86638(14) 0.04494(13) 0.0561(5) Uani 1 1 d . . . . .
O37 O 0.31813(13) 0.65284(11) 0.23892(12) 0.0422(4) Uani 1 1 d . . . . .
O44 O 0.32656(12) 0.35696(11) 0.44524(11) 0.0385(4) Uani 1 1 d . . . . .
O47 O 0.37666(13) 0.20774(11) 0.55528(12) 0.0420(4) Uani 1 1 d . . . . .
C57 C 0.28168(19) 0.40277(16) 0.63800(16) 0.0365(5) Uani 1 1 d . . . . .
H57A H 0.355356 0.384887 0.628626 0.055 Uiso 1 1 calc R U . . .
H57B H 0.268880 0.357509 0.617651 0.055 Uiso 1 1 calc R U . . .
H57C H 0.239272 0.410603 0.698073 0.055 Uiso 1 1 calc R U . . .
C59 C 0.32252(17) 0.52998(15) 0.55457(16) 0.0334(5) Uani 1 1 d . . . . .
H59 H 0.388985 0.506901 0.557680 0.040 Uiso 1 1 calc R U . . .
C60 C 0.29790(17) 0.60811(15) 0.51139(15) 0.0317(5) Uani 1 1 d . . . . .
C61 C 0.38142(18) 0.65088(15) 0.47028(17) 0.0356(5) Uani 1 1 d . . . . .
C64 C 0.4311(2) 0.77459(18) 0.3844(2) 0.0488(7) Uani 1 1 d . . . . .
H64A H 0.488358 0.752786 0.404698 0.059 Uiso 1 1 calc R U . . .
H64B H 0.393494 0.836627 0.400315 0.059 Uiso 1 1 calc R U . . .
C65 C 0.4760(2) 0.76914(18) 0.2906(2) 0.0535(8) Uani 1 1 d . . . . .
H65A H 0.420033 0.778953 0.270519 0.064 Uiso 1 1 calc R U . A 1
H65B H 0.509557 0.814799 0.264834 0.064 Uiso 1 1 calc R U . A 1
O66 O 0.55097(14) 0.68409(12) 0.26706(14) 0.0518(5) Uani 0.678(3) 1 d D U P B 1
C67 C 0.5797(4) 0.6671(4) 0.1865(4) 0.0512(15) Uani 0.678(3) 1 d D U P B 1
C68 C 0.6279(4) 0.5792(4) 0.1677(4) 0.0500(15) Uani 0.678(3) 1 d D U P B 1
H68 H 0.641185 0.537218 0.209453 0.060 Uiso 0.678(3) 1 calc R U P B 1
C69 C 0.6561(3) 0.5531(3) 0.0888(4) 0.0495(12) Uani 0.678(3) 1 d D U P B 1
H69 H 0.689253 0.492787 0.075750 0.059 Uiso 0.678(3) 1 calc R U P B 1
C70 C 0.6367(3) 0.6138(3) 0.0276(3) 0.0462(10) Uani 0.678(3) 1 d D U P B 1
C71 C 0.5890(3) 0.7016(3) 0.0467(3) 0.0479(11) Uani 0.678(3) 1 d D U P B 1
H71 H 0.575655 0.743335 0.004797 0.057 Uiso 0.678(3) 1 calc R U P B 1
C72 C 0.5603(3) 0.7291(3) 0.1265(3) 0.0490(12) Uani 0.678(3) 1 d D U P B 1
H72 H 0.527939 0.789373 0.139649 0.059 Uiso 0.678(3) 1 calc R U P B 1
O73 O 0.6635(2) 0.5909(2) -0.0522(2) 0.0566(8) Uani 0.678(3) 1 d D U P B 1
C74 C 0.6343(4) 0.5163(4) -0.0560(4) 0.0586(12) Uani 0.678(3) 1 d D U P B 1
H74A H 0.580762 0.506861 -0.001504 0.070 Uiso 0.678(3) 1 calc R U P B 1
H74B H 0.695543 0.462589 -0.069340 0.070 Uiso 0.678(3) 1 calc R U P B 1
C75 C 0.5926(4) 0.5369(3) -0.1231(3) 0.0529(11) Uani 0.678(3) 1 d D U P B 1
H75A H 0.642749 0.553944 -0.175743 0.063 Uiso 0.678(3) 1 calc R U P B 1
H75B H 0.580955 0.484718 -0.133816 0.063 Uiso 0.678(3) 1 calc R U P B 1
O76 O 0.4967(3) 0.6072(2) -0.0958(2) 0.0497(9) Uani 0.678(3) 1 d D U P B 1
C77 C 0.4608(5) 0.6367(4) -0.1635(4) 0.0619(14) Uani 0.678(3) 1 d D U P B 1
H77A H 0.454246 0.587257 -0.184057 0.074 Uiso 0.678(3) 1 calc R U P B 1
H77B H 0.510909 0.660517 -0.210595 0.074 Uiso 0.678(3) 1 calc R U P B 1
C78 C 0.3577(4) 0.7061(4) -0.1305(4) 0.0673(14) Uani 0.678(3) 1 d D U P B 1
H78A H 0.356924 0.741726 -0.089777 0.081 Uiso 0.678(3) 1 calc R U P B 1
H78B H 0.345316 0.745283 -0.177178 0.081 Uiso 0.678(3) 1 calc R U P B 1
O79 O 0.2795(2) 0.6675(2) -0.0916(2) 0.0591(9) Uani 0.678(3) 1 d D U P B 1
C80 C 0.1809(4) 0.7313(4) -0.0566(3) 0.0556(12) Uani 0.678(3) 1 d D U P B 1
H80A H 0.175547 0.780655 -0.097436 0.067 Uiso 0.678(3) 1 calc R U P B 1
H80B H 0.176554 0.754097 -0.005954 0.067 Uiso 0.678(3) 1 calc R U P B 1
C81 C 0.0860(5) 0.6989(5) -0.0319(5) 0.0638(16) Uani 0.678(3) 1 d D U P B 1
H81A H 0.020223 0.743826 -0.000300 0.077 Uiso 0.678(3) 1 calc R U P B 1
H81B H 0.081381 0.683568 -0.082008 0.077 Uiso 0.678(3) 1 calc R U P B 1
O82 O 0.10895(17) 0.62219(18) 0.02033(14) 0.0667(6) Uani 0.678(3) 1 d D U P B 1
O66' O 0.55097(14) 0.68409(12) 0.26706(14) 0.0518(5) Uani 0.322(3) 1 d D U P B
2
C67' C 0.5851(7) 0.6478(8) 0.1865(6) 0.043(2) Uani 0.322(3) 1 d D U P B 2
C68' C 0.6416(8) 0.5580(8) 0.1745(8) 0.043(2) Uani 0.322(3) 1 d D U P B 2
H68' H 0.662452 0.524417 0.217515 0.052 Uiso 0.322(3) 1 calc R U P B 2
C69' C 0.6677(7) 0.5172(7) 0.1008(6) 0.047(2) Uani 0.322(3) 1 d D U P B 2
H69' H 0.705785 0.456428 0.095056 0.056 Uiso 0.322(3) 1 calc R U P B 2
C70' C 0.6393(5) 0.5631(7) 0.0356(6) 0.0536(18) Uani 0.322(3) 1 d D U P B 2
C71' C 0.5848(6) 0.6499(7) 0.0452(6) 0.0525(19) Uani 0.322(3) 1 d D U P B 2
H71' H 0.564437 0.682871 0.001824 0.063 Uiso 0.322(3) 1 calc R U P B 2
C72' C 0.5583(7) 0.6914(7) 0.1199(6) 0.050(2) Uani 0.322(3) 1 d D U P B 2
H72' H 0.520287 0.752156 0.124732 0.060 Uiso 0.322(3) 1 calc R U P B 2
O73' O 0.6695(6) 0.5150(6) -0.0349(5) 0.0647(18) Uani 0.322(3) 1 d D U P B 2
C74' C 0.6515(7) 0.5542(7) -0.1061(6) 0.058(2) Uani 0.322(3) 1 d D U P B 2
H74C H 0.695918 0.514003 -0.153644 0.069 Uiso 0.322(3) 1 calc R U P B 2
H74D H 0.671018 0.608318 -0.120735 0.069 Uiso 0.322(3) 1 calc R U P B 2
C75' C 0.5372(10) 0.5770(9) -0.0930(9) 0.050(2) Uani 0.322(3) 1 d D U P B 2
H75C H 0.525392 0.528317 -0.109992 0.059 Uiso 0.322(3) 1 calc R U P B 2
H75D H 0.490793 0.590416 -0.033694 0.059 Uiso 0.322(3) 1 calc R U P B 2
O76' O 0.5205(5) 0.6516(4) -0.1453(4) 0.0530(15) Uani 0.322(3) 1 d D U P B 2
C77' C 0.4260(9) 0.6736(8) -0.1577(8) 0.055(2) Uani 0.322(3) 1 d D U P B 2
H77C H 0.423839 0.620553 -0.175915 0.066 Uiso 0.322(3) 1 calc R U P B 2
H77D H 0.427713 0.717587 -0.204116 0.066 Uiso 0.322(3) 1 calc R U P B 2
C78' C 0.3258(7) 0.7096(6) -0.0821(6) 0.0409(16) Uani 0.322(3) 1 d D U P B 2
H78C H 0.315507 0.664870 -0.036543 0.049 Uiso 0.322(3) 1 calc R U P B 2
H78D H 0.325156 0.761943 -0.060258 0.049 Uiso 0.322(3) 1 calc R U P B 2
O79' O 0.2495(4) 0.7315(4) -0.1172(3) 0.0390(12) Uani 0.322(3) 1 d D U P B 2
C80' C 0.1447(7) 0.7732(7) -0.0620(6) 0.049(2) Uani 0.322(3) 1 d D U P B 2
H80C H 0.105748 0.820902 -0.090302 0.059 Uiso 0.322(3) 1 calc R U P B 2
H80D H 0.140614 0.795204 -0.011079 0.059 Uiso 0.322(3) 1 calc R U P B 2
C81' C 0.1085(13) 0.6867(10) -0.0429(11) 0.065(3) Uani 0.322(3) 1 d D U P B 2
H81C H 0.035635 0.709358 -0.038406 0.078 Uiso 0.322(3) 1 calc R U P B 2
H81D H 0.148894 0.653916 -0.095699 0.078 Uiso 0.322(3) 1 calc R U P B 2
O82' O 0.10895(17) 0.62219(18) 0.02033(14) 0.0667(6) Uani 0.322(3) 1 d D U P B
2
C83 C 0.0702(2) 0.6386(2) 0.10424(18) 0.0520(7) Uani 1 1 d . . . . .
C84 C 0.0148(2) 0.7205(2) 0.13990(18) 0.0491(7) Uani 1 1 d . . . . .
H84 H 0.003943 0.771265 0.105210 0.059 Uiso 1 1 calc R U . . .
C85 C -0.02486(19) 0.72811(19) 0.22645(17) 0.0422(6) Uani 1 1 d . . . . .
H85 H -0.063415 0.784056 0.250887 0.051 Uiso 1 1 calc R U . . .
C86 C -0.00825(18) 0.65451(17) 0.27684(17) 0.0384(6) Uani 1 1 d . . . . .
C87 C 0.04851(19) 0.57214(19) 0.24082(18) 0.0439(6) Uani 1 1 d . . . . .
H87 H 0.060090 0.521528 0.275548 0.053 Uiso 1 1 calc R U . . .
C88 C 0.0875(2) 0.5642(2) 0.15556(19) 0.0489(7) Uani 1 1 d . . . . .
H88 H 0.126233 0.508168 0.131318 0.059 Uiso 1 1 calc R U . . .
C90 C -0.08927(18) 0.73916(16) 0.40104(17) 0.0370(6) Uani 1 1 d . . . . .
H90A H -0.157321 0.769493 0.396524 0.044 Uiso 1 1 calc R U . . .
H90B H -0.043898 0.775901 0.372352 0.044 Uiso 1 1 calc R U . . .
C91 C -0.10340(17) 0.72508(16) 0.49132(16) 0.0356(5) Uani 1 1 d . . . . .
H91A H -0.146100 0.780891 0.521111 0.043 Uiso 1 1 calc R U . . .
H91B H -0.140842 0.682002 0.517540 0.043 Uiso 1 1 calc R U . . .
C93 C 0.02211(18) 0.62399(16) 0.54760(17) 0.0371(6) Uani 1 1 d . . . . .
C95 C 0.13039(17) 0.59496(15) 0.54701(15) 0.0307(5) Uani 1 1 d . . . . .
C96 C 0.20025(17) 0.64102(15) 0.50796(15) 0.0305(5) Uani 1 1 d . . . . .
H96 H 0.181380 0.694792 0.479033 0.037 Uiso 1 1 calc R U . . .
C97 C 0.15900(17) 0.51776(15) 0.58872(15) 0.0308(5) Uani 1 1 d . . . . .
H97 H 0.111358 0.485973 0.615566 0.037 Uiso 1 1 calc R U . . .
N58 N 0.25380(14) 0.48627(12) 0.59218(12) 0.0305(4) Uani 1 1 d . . . . .
N63 N 0.35996(15) 0.72380(13) 0.42522(15) 0.0394(5) Uani 1 1 d D . . . .
H63 H 0.3004(18) 0.7409(18) 0.4196(18) 0.047 Uiso 1 1 d D U . . .
N92 N -0.00317(14) 0.69320(13) 0.49983(13) 0.0321(4) Uani 1 1 d D . . . .
H92 H 0.0399(19) 0.7236(16) 0.4727(16) 0.038 Uiso 1 1 d D U . . .
O62 O 0.46358(12) 0.61793(11) 0.48137(12) 0.0416(4) Uani 1 1 d . . . . .
O89 O -0.04292(13) 0.65544(11) 0.36286(11) 0.0388(4) Uani 1 1 d . . . . .
O94 O -0.03697(15) 0.58360(15) 0.59164(16) 0.0700(7) Uani 1 1 d . . . . .
Cl1 Cl 0.14131(4) 0.82986(3) 0.38483(3) 0.03038(14) Uani 1 1 d . . . . .
C1S C 0.0277(10) 0.9515(5) 0.1723(7) 0.139(4) Uani 0.623(3) 1 d D U P C 1
H1S1 H 0.099725 0.911786 0.160096 0.167 Uiso 0.623(3) 1 calc R U P C 1
H1S2 H -0.018085 0.925442 0.221012 0.167 Uiso 0.623(3) 1 calc R U P C 1
Cl2 Cl 0.00018(16) 0.94807(14) 0.09250(17) 0.1153(9) Uani 0.623(3) 1 d D U P C
1
Cl3 Cl 0.0199(2) 1.04593(16) 0.20366(12) 0.1182(10) Uani 0.623(3) 1 d D U P C 1
C1S' C 0.019(4) 0.9895(13) 0.1382(14) 0.139(6) Uani 0.171(3) 1 d D U P D 2
H1S3 H -0.026008 0.979117 0.115073 0.167 Uiso 0.171(3) 1 calc R U P D 2
H1S4 H 0.092302 0.962613 0.100514 0.167 Uiso 0.171(3) 1 calc R U P D 2
Cl2' Cl -0.0012(7) 0.9452(5) 0.2302(5) 0.101(3) Uani 0.171(3) 1 d D U P D 2
Cl3' Cl -0.0086(7) 1.1056(5) 0.1432(6) 0.128(4) Uani 0.171(3) 1 d D U P D 2

loop_
_atom_site_aniso_label
_atom_site_aniso_U_11
_atom_site_aniso_U_22
_atom_site_aniso_U_33
_atom_site_aniso_U_23
_atom_site_aniso_U_13
_atom_site_aniso_U_12
C1 0.0530(18) 0.0543(18) 0.068(2) 0.0245(16) -0.0301(16) -0.0299(15)
C2 0.079(2) 0.072(2) 0.079(3) 0.035(2) -0.038(2) -0.037(2)
C3 0.065(2) 0.076(2) 0.065(2) 0.0330(19) -0.0295(18) -0.0265(18)
C4 0.0371(15) 0.068(2) 0.0502(18) 0.0193(15) -0.0171(13) -0.0193(14)
C5 0.0363(15) 0.080(2) 0.0436(17) 0.0129(15) -0.0147(13) -0.0185(15)
C6 0.0315(14) 0.0658(18) 0.0428(16) 0.0060(13) -0.0128(12) -0.0155(13)
C7 0.0294(13) 0.0533(16) 0.0419(15) 0.0133(12) -0.0158(11) -0.0185(12)
C8 0.0325(13) 0.0505(16) 0.0478(16) 0.0125(12) -0.0182(12) -0.0212(12)
C9 0.0334(14) 0.0564(17) 0.0533(17) 0.0169(14) -0.0182(13) -0.0223(13)
C11 0.0363(14) 0.0491(15) 0.0394(15) 0.0033(12) -0.0126(11) -0.0197(12)
C12 0.0319(13) 0.0453(14) 0.0386(14) 0.0008(11) -0.0122(11) -0.0180(11)
C14 0.0360(13) 0.0350(13) 0.0403(14) -0.0019(11) -0.0129(11) -0.0145(11)
C15 0.0327(13) 0.0405(14) 0.0466(15) -0.0025(11) -0.0137(11) -0.0161(11)
C16 0.0341(13) 0.0375(13) 0.0502(16) -0.0020(11) -0.0173(12) -0.0113(11)
C17 0.0375(13) 0.0335(13) 0.0447(15) -0.0015(11) -0.0142(11) -0.0149(11)
C18 0.0352(13) 0.0399(14) 0.0518(16) 0.0001(12) -0.0162(12) -0.0195(11)
C19 0.0353(13) 0.0394(14) 0.0499(16) 0.0001(11) -0.0187(12) -0.0150(11)
C21 0.0362(14) 0.0370(13) 0.0519(16) -0.0029(12) -0.0169(12) -0.0089(11)
C22 0.0427(15) 0.0361(14) 0.0540(17) -0.0024(12) -0.0203(13) -0.0085(12)
C24 0.0480(15) 0.0312(13) 0.0605(18) 0.0090(12) -0.0264(14) -0.0170(12)
C26 0.0441(15) 0.0369(14) 0.0549(17) 0.0120(12) -0.0209(13) -0.0181(12)
C27 0.0597(19) 0.0577(18) 0.065(2) 0.0115(15) -0.0234(16) -0.0368(16)
C28 0.060(2) 0.073(2) 0.064(2) 0.0128(17) -0.0150(17) -0.0409(18)
C29 0.0528(17) 0.0574(18) 0.0485(17) 0.0145(14) -0.0146(14) -0.0278(15)
C30 0.0437(15) 0.0389(14) 0.0478(16) 0.0158(12) -0.0209(13) -0.0152(12)
C31 0.0386(14) 0.0330(13) 0.0493(16) 0.0105(11) -0.0183(12) -0.0133(11)
C32 0.0353(14) 0.0396(14) 0.0426(16) 0.0084(11) -0.0158(12) -0.0082(11)
C35 0.0519(16) 0.0473(15) 0.0467(16) 0.0000(12) -0.0240(13) -0.0163(13)
C36 0.0398(14) 0.0414(14) 0.0507(16) 0.0028(12) -0.0234(12) -0.0159(12)
C38 0.0282(12) 0.0364(13) 0.0427(14) 0.0001(11) -0.0110(11) -0.0120(10)
C39 0.0264(12) 0.0374(13) 0.0418(14) -0.0033(10) -0.0133(10) -0.0112(10)
C40 0.0235(11) 0.0389(13) 0.0400(14) -0.0036(10) -0.0080(10) -0.0145(10)
C41 0.0286(12) 0.0315(12) 0.0409(14) -0.0015(10) -0.0122(10) -0.0105(10)
C42 0.0231(12) 0.0417(14) 0.0539(16) 0.0032(12) -0.0149(11) -0.0102(10)
C43 0.0242(12) 0.0435(14) 0.0589(17) 0.0049(12) -0.0130(12) -0.0163(11)
C45 0.0261(12) 0.0374(13) 0.0492(16) -0.0003(11) -0.0123(11) -0.0070(10)
C46 0.0367(14) 0.0351(13) 0.0579(18) -0.0035(12) -0.0189(13) -0.0082(11)
C48 0.0327(13) 0.0302(12) 0.0666(19) 0.0091(12) -0.0259(13) -0.0117(10)
C49 0.0437(15) 0.0341(13) 0.076(2) 0.0057(13) -0.0339(15) -0.0131(12)
C50 0.0565(18) 0.0315(14) 0.096(3) 0.0083(15) -0.0452(18) -0.0177(13)
C51 0.0510(17) 0.0385(15) 0.090(3) 0.0176(15) -0.0405(17) -0.0233(13)
C52 0.084(2) 0.0499(18) 0.109(3) 0.0281(19) -0.056(2) -0.0392(18)
C53 0.089(3) 0.0505(19) 0.103(3) 0.0348(19) -0.055(2) -0.0407(19)
C54 0.0551(18) 0.0499(17) 0.076(2) 0.0268(16) -0.0346(17) -0.0307(15)
C55 0.0398(15) 0.0387(14) 0.078(2) 0.0150(14) -0.0328(15) -0.0186(12)
C56 0.0327(13) 0.0335(13) 0.0665(19) 0.0074(12) -0.0249(13) -0.0141(11)
N23 0.0446(13) 0.0334(11) 0.0512(14) -0.0009(10) -0.0182(11) -0.0145(10)
N34 0.0418(12) 0.0409(12) 0.0404(12) 0.0034(10) -0.0168(10) -0.0149(10)
O10 0.0355(9) 0.0447(10) 0.0392(10) 0.0057(8) -0.0139(8) -0.0161(8)
O13 0.0344(9) 0.0426(10) 0.0466(11) 0.0071(8) -0.0154(8) -0.0192(8)
O20 0.0388(10) 0.0348(9) 0.0621(12) 0.0057(8) -0.0205(9) -0.0162(8)
O25 0.0674(13) 0.0425(11) 0.0651(14) 0.0038(9) -0.0278(11) -0.0286(10)
O33 0.0651(13) 0.0589(13) 0.0405(12) 0.0098(9) -0.0194(10) -0.0217(11)
O37 0.0336(9) 0.0407(10) 0.0532(11) 0.0103(8) -0.0188(8) -0.0155(8)
O44 0.0253(8) 0.0356(9) 0.0508(11) 0.0035(8) -0.0129(8) -0.0099(7)
O47 0.0418(10) 0.0333(9) 0.0546(12) 0.0048(8) -0.0212(9) -0.0157(8)
C57 0.0315(12) 0.0339(12) 0.0420(14) 0.0090(10) -0.0146(11) -0.0121(10)
C59 0.0244(11) 0.0328(12) 0.0430(14) 0.0008(10) -0.0132(10) -0.0099(10)
C60 0.0240(11) 0.0308(12) 0.0398(14) 0.0004(10) -0.0115(10) -0.0099(9)
C61 0.0266(12) 0.0315(12) 0.0500(15) 0.0036(11) -0.0157(11) -0.0119(10)
C64 0.0305(13) 0.0395(14) 0.082(2) 0.0179(14) -0.0276(14) -0.0192(12)
C65 0.0316(14) 0.0458(16) 0.078(2) 0.0287(15) -0.0228(14) -0.0185(12)
O66 0.0310(9) 0.0486(11) 0.0670(13) 0.0239(10) -0.0194(9) -0.0139(8)
C67 0.026(2) 0.050(3) 0.067(3) 0.021(2) -0.0165(19) -0.0124(18)
C68 0.033(2) 0.047(3) 0.071(3) 0.028(2) -0.025(2) -0.021(2)
C69 0.039(2) 0.039(2) 0.075(3) 0.023(2) -0.0263(19) -0.0236(19)
C70 0.036(2) 0.041(2) 0.070(2) 0.013(2) -0.0249(18) -0.0231(18)
C71 0.0276(18) 0.038(2) 0.067(3) 0.022(2) -0.0127(17) -0.0153(17)
C72 0.0284(18) 0.034(2) 0.064(3) 0.022(2) -0.0081(17) -0.0096(19)
O73 0.0628(17) 0.0477(16) 0.079(2) 0.0124(14) -0.0380(15) -0.0335(14)
C74 0.050(2) 0.050(2) 0.077(3) -0.003(2) -0.020(2) -0.023(2)
C75 0.048(2) 0.056(2) 0.051(2) -0.014(2) -0.007(2) -0.022(2)
O76 0.049(2) 0.056(2) 0.0450(17) -0.0044(16) -0.0152(17) -0.0197(16)
C77 0.061(3) 0.065(3) 0.057(3) 0.005(2) -0.016(2) -0.028(2)
C78 0.056(3) 0.055(3) 0.076(3) 0.019(3) -0.017(3) -0.020(2)
O79 0.0529(17) 0.0555(19) 0.0614(19) 0.0068(15) -0.0143(15) -0.0221(15)
C80 0.050(3) 0.068(3) 0.050(2) 0.010(2) -0.021(2) -0.024(2)
C81 0.056(3) 0.108(3) 0.045(3) -0.017(2) -0.013(2) -0.047(3)
O82 0.0556(12) 0.1054(18) 0.0476(12) -0.0157(12) -0.0152(10) -0.0349(12)
O66' 0.0310(9) 0.0486(11) 0.0670(13) 0.0239(10) -0.0194(9) -0.0139(8)
C67' 0.025(3) 0.046(4) 0.059(3) 0.029(3) -0.018(3) -0.023(3)
C68' 0.029(3) 0.052(4) 0.061(4) 0.017(4) -0.026(3) -0.023(3)
C69' 0.035(3) 0.055(4) 0.061(4) 0.014(4) -0.026(3) -0.024(3)
C70' 0.045(3) 0.055(3) 0.064(3) 0.007(3) -0.022(3) -0.023(3)
C71' 0.042(3) 0.055(4) 0.061(3) 0.015(3) -0.024(3) -0.018(3)
C72' 0.031(3) 0.046(4) 0.068(3) 0.016(3) -0.015(3) -0.017(3)
O73' 0.060(3) 0.071(3) 0.061(3) -0.006(3) -0.022(3) -0.017(3)
C74' 0.053(4) 0.067(4) 0.051(4) 0.006(3) -0.027(3) -0.011(3)
C75' 0.046(4) 0.056(4) 0.054(4) -0.001(3) -0.022(3) -0.023(3)
O76' 0.042(3) 0.055(3) 0.059(3) 0.005(3) -0.015(3) -0.020(2)
C77' 0.047(4) 0.049(4) 0.059(4) -0.005(4) -0.016(4) -0.009(4)
C78' 0.039(3) 0.047(3) 0.045(3) -0.001(3) -0.022(3) -0.016(3)
O79' 0.027(2) 0.048(3) 0.036(3) 0.003(2) -0.016(2) -0.004(2)
C80' 0.032(4) 0.068(4) 0.045(4) -0.001(4) -0.014(3) -0.013(3)
C81' 0.047(4) 0.096(4) 0.048(4) 0.001(4) -0.008(4) -0.031(4)
O82' 0.0556(12) 0.1054(18) 0.0476(12) -0.0157(12) -0.0152(10) -0.0349(12)
C83 0.0354(15) 0.084(2) 0.0455(17) -0.0153(15) -0.0097(13) -0.0297(15)
C84 0.0418(15) 0.071(2) 0.0464(17) 0.0012(14) -0.0202(13) -0.0286(14)
C85 0.0326(13) 0.0507(15) 0.0498(16) -0.0028(12) -0.0184(12) -0.0170(12)
C86 0.0273(12) 0.0476(15) 0.0463(15) -0.0024(12) -0.0143(11) -0.0181(11)
C87 0.0288(13) 0.0527(16) 0.0569(18) -0.0076(13) -0.0133(12) -0.0218(12)
C88 0.0334(14) 0.0649(19) 0.0552(18) -0.0118(15) -0.0112(13) -0.0259(13)
C90 0.0263(12) 0.0348(12) 0.0517(16) -0.0007(11) -0.0177(11) -0.0089(10)
C91 0.0221(11) 0.0364(13) 0.0458(15) -0.0020(11) -0.0112(10) -0.0086(10)
C93 0.0231(12) 0.0382(13) 0.0503(15) 0.0059(11) -0.0139(11) -0.0138(10)
C95 0.0235(11) 0.0301(11) 0.0389(13) -0.0017(10) -0.0111(10) -0.0096(9)
C96 0.0238(11) 0.0300(11) 0.0370(13) 0.0013(10) -0.0108(10) -0.0100(9)
C97 0.0247(11) 0.0347(12) 0.0339(13) 0.0000(10) -0.0094(10) -0.0134(10)
N58 0.0243(9) 0.0293(10) 0.0366(11) 0.0016(8) -0.0102(8) -0.0101(8)
N63 0.0239(10) 0.0346(11) 0.0615(15) 0.0119(10) -0.0193(10) -0.0139(9)
N92 0.0223(10) 0.0334(10) 0.0422(12) 0.0044(9) -0.0129(9) -0.0127(8)
O62 0.0254(9) 0.0375(9) 0.0657(12) 0.0105(8) -0.0227(8) -0.0136(7)
O89 0.0346(9) 0.0364(9) 0.0457(11) -0.0015(8) -0.0149(8) -0.0124(7)
O94 0.0373(11) 0.0698(14) 0.1104(19) 0.0500(13) -0.0393(12) -0.0361(11)
Cl1 0.0240(3) 0.0272(3) 0.0364(3) 0.0018(2) -0.0066(2) -0.0116(2)
C1S 0.140(6) 0.068(4) 0.161(7) 0.031(6) -0.041(6) -0.015(5)
Cl2 0.0963(14) 0.0926(14) 0.160(2) -0.0229(13) -0.0294(13) -0.0494(11)
Cl3 0.148(2) 0.1194(17) 0.0724(12) -0.0161(11) 0.0036(12) -0.0753(15)
C1S' 0.137(8) 0.093(8) 0.142(8) 0.012(8) -0.023(8) -0.029(8)
Cl2' 0.113(5) 0.093(4) 0.087(5) 0.015(4) -0.026(4) -0.043(4)
Cl3' 0.111(6) 0.097(5) 0.140(7) 0.022(5) -0.024(5) -0.034(4)

_geom_special_details            
;
 All esds (except the esd in the dihedral angle between two l.s. planes)
 are estimated using the full covariance matrix.  The cell esds are taken
 into account individually in the estimation of esds in distances, angles
 and torsion angles; correlations between esds in cell parameters are only
 used when they are defined by crystal symmetry.  An approximate (isotropic)
 treatment of cell esds is used for estimating esds involving l.s. planes.
;

loop_
_geom_bond_atom_site_label_1
_geom_bond_atom_site_label_2
_geom_bond_distance
_geom_bond_site_symmetry_2
_geom_bond_publ_flag
C1 C54 1.348(5) . ?
C1 C9 1.482(4) . ?
C1 C2 1.520(4) . ?
C2 C3 1.533(6) . ?
C2 H2A 0.9900 . ?
C2 H2B 0.9900 . ?
C3 C4 1.499(4) . ?
C3 H3A 0.9900 . ?
C3 H3B 0.9900 . ?
C4 C5 1.373(5) . ?
C4 C9 1.402(4) . ?
C5 C6 1.393(4) . ?
C5 H5 0.9500 . ?
C6 C7 1.388(4) . ?
C6 H6 0.9500 . ?
C7 O10 1.384(3) . ?
C7 C8 1.392(4) . ?
C8 C9 1.394(4) . ?
C8 H8 0.9500 . ?
C11 O10 1.423(3) . ?
C11 C12 1.499(3) . ?
C11 H11A 0.9900 . ?
C11 H11B 0.9900 . ?
C12 O13 1.438(3) . ?
C12 H12A 0.9900 . ?
C12 H12B 0.9900 . ?
C14 O13 1.375(3) . ?
C14 C15 1.376(4) . ?
C14 C19 1.393(3) . ?
C15 C16 1.400(4) . ?
C15 H15 0.9500 . ?
C16 C17 1.382(3) . ?
C16 H16 0.9500 . ?
C17 O20 1.373(3) . ?
C17 C18 1.394(4) . ?
C18 C19 1.390(4) . ?
C18 H18 0.9500 . ?
C19 H19 0.9500 . ?
C21 O20 1.434(3) . ?
C21 C22 1.499(4) . ?
C21 H21A 0.9900 . ?
C21 H21B 0.9900 . ?
C22 N23 1.461(4) . ?
C22 H22A 0.9900 . ?
C22 H22B 0.9900 . ?
C24 O25 1.236(3) . ?
C24 N23 1.345(3) . ?
C24 C26 1.499(4) . ?
C26 C27 1.393(4) . ?
C26 C31 1.398(4) . ?
C27 C28 1.371(5) . ?
C27 H27 0.9500 . ?
C28 C29 1.388(5) . ?
C28 H28 0.9500 . ?
C29 C30 1.400(4) . ?
C29 H29 0.9500 . ?
C30 C31 1.389(4) . ?
C30 C32 1.502(4) . ?
C31 H31 0.9500 . ?
C32 O33 1.229(3) . ?
C32 N34 1.344(3) . ?
C35 N34 1.453(3) . ?
C35 C36 1.507(4) . ?
C35 H35A 0.9900 . ?
C35 H35B 0.9900 . ?
C36 O37 1.428(3) . ?
C36 H36A 0.9900 . ?
C36 H36B 0.9900 . ?
C38 O37 1.372(3) . ?
C38 C43 1.388(3) . ?
C38 C39 1.392(3) . ?
C39 C40 1.387(3) . ?
C39 H39 0.9500 . ?
C40 C41 1.385(3) . ?
C40 H40 0.9500 . ?
C41 O44 1.384(3) . ?
C41 C42 1.389(3) . ?
C42 C43 1.383(4) . ?
C42 H42 0.9500 . ?
C43 H43 0.9500 . ?
C45 O44 1.431(3) . ?
C45 C46 1.498(3) . ?
C45 H45A 0.9900 . ?
C45 H45B 0.9900 . ?
C46 O47 1.426(3) . ?
C46 H46A 0.9900 . ?
C46 H46B 0.9900 . ?
C48 O47 1.379(3) . ?
C48 C56 1.389(4) . ?
C48 C49 1.398(4) . ?
C49 C50 1.395(4) . ?
C49 H49 0.9500 . ?
C50 C51 1.371(5) . ?
C50 H50 0.9500 . ?
C51 C55 1.400(4) . ?
C51 C52 1.501(4) . ?
C52 C53 1.523(5) . ?
C52 H52A 0.9900 . ?
C52 H52B 0.9900 . ?
C53 C54 1.537(4) . ?
C53 H53A 0.9900 . ?
C53 H53B 0.9900 . ?
C54 C55 1.478(5) . ?
C55 C56 1.402(4) . ?
C56 H56 0.9500 . ?
N23 H23 0.93(2) . ?
N34 H34 0.88(2) . ?
C57 N58 1.479(3) . ?
C57 H57A 0.9800 . ?
C57 H57B 0.9800 . ?
C57 H57C 0.9800 . ?
C59 N58 1.343(3) . ?
C59 C60 1.383(3) . ?
C59 H59 0.9500 . ?
C60 C96 1.387(3) . ?
C60 C61 1.508(3) . ?
C61 O62 1.236(3) . ?
C61 N63 1.331(3) . ?
C64 N63 1.460(3) . ?
C64 C65 1.502(4) . ?
C64 H64A 0.9900 . ?
C64 H64B 0.9900 . ?
C65 O66' 1.433(3) . ?
C65 O66 1.433(3) . ?
C65 H65A 0.9900 . ?
C65 H65B 0.9900 . ?
O66 C67 1.342(6) . ?
C67 C72 1.380(7) . ?
C67 C68 1.386(7) . ?
C68 C69 1.364(7) . ?
C68 H68 0.9500 . ?
C69 C70 1.386(6) . ?
C69 H69 0.9500 . ?
C70 O73 1.365(6) . ?
C70 C71 1.382(6) . ?
C71 C72 1.387(7) . ?
C71 H71 0.9500 . ?
C72 H72 0.9500 . ?
O73 C74 1.455(6) . ?
C74 C75 1.490(7) . ?
C74 H74A 0.9900 . ?
C74 H74B 0.9900 . ?
C75 O76 1.428(6) . ?
C75 H75A 0.9900 . ?
C75 H75B 0.9900 . ?
O76 C77 1.443(7) . ?
C77 C78 1.492(7) . ?
C77 H77A 0.9900 . ?
C77 H77B 0.9900 . ?
C78 O79 1.396(6) . ?
C78 H78A 0.9900 . ?
C78 H78B 0.9900 . ?
O79 C80 1.413(6) . ?
C80 C81 1.558(7) . ?
C80 H80A 0.9900 . ?
C80 H80B 0.9900 . ?
C81 O82 1.449(7) . ?
C81 H81A 0.9900 . ?
C81 H81B 0.9900 . ?
O82 C83 1.374(4) . ?
O66' C67' 1.440(11) . ?
C67' C72' 1.394(12) . ?
C67' C68' 1.408(12) . ?
C68' C69' 1.400(12) . ?
C68' H68' 0.9500 . ?
C69' C70' 1.394(12) . ?
C69' H69' 0.9500 . ?
C70' C71' 1.358(12) . ?
C70' O73' 1.401(11) . ?
C71' C72' 1.418(13) . ?
C71' H71' 0.9500 . ?
C72' H72' 0.9500 . ?
O73' C74' 1.390(10) . ?
C74' C75' 1.535(12) . ?
C74' H74C 0.9900 . ?
C74' H74D 0.9900 . ?
C75' O76' 1.410(11) . ?
C75' H75C 0.9900 . ?
C75' H75D 0.9900 . ?
O76' C77' 1.428(12) . ?
C77' C78' 1.526(12) . ?
C77' H77C 0.9900 . ?
C77' H77D 0.9900 . ?
C78' O79' 1.425(9) . ?
C78' H78C 0.9900 . ?
C78' H78D 0.9900 . ?
O79' C80' 1.432(10) . ?
C80' C81' 1.627(14) . ?
C80' H80C 0.9900 . ?
C80' H80D 0.9900 . ?
C81' O82' 1.397(13) . ?
C81' H81C 0.9900 . ?
C81' H81D 0.9900 . ?
O82' C83 1.374(4) . ?
C83 C84 1.388(4) . ?
C83 C88 1.400(4) . ?
C84 C85 1.391(4) . ?
C84 H84 0.9500 . ?
C85 C86 1.380(4) . ?
C85 H85 0.9500 . ?
C86 O89 1.378(3) . ?
C86 C87 1.399(4) . ?
C87 C88 1.371(4) . ?
C87 H87 0.9500 . ?
C88 H88 0.9500 . ?
C90 O89 1.431(3) . ?
C90 C91 1.497(4) . ?
C90 H90A 0.9900 . ?
C90 H90B 0.9900 . ?
C91 N92 1.463(3) . ?
C91 H91A 0.9900 . ?
C91 H91B 0.9900 . ?
C93 O94 1.221(3) . ?
C93 N92 1.329(3) . ?
C93 C95 1.511(3) . ?
C95 C97 1.370(3) . ?
C95 C96 1.386(3) . ?
C96 H96 0.9500 . ?
C97 N58 1.348(3) . ?
C97 H97 0.9500 . ?
N63 H63 0.88(2) . ?
N92 H92 0.88(2) . ?
C1S Cl2 1.630(7) . ?
C1S Cl3 1.676(6) . ?
C1S H1S1 0.9900 . ?
C1S H1S2 0.9900 . ?
C1S' Cl2' 1.607(19) . ?
C1S' Cl3' 1.802(19) . ?
C1S' H1S3 0.9900 . ?
C1S' H1S4 0.9900 . ?

loop_
_geom_angle_atom_site_label_1
_geom_angle_atom_site_label_2
_geom_angle_atom_site_label_3
_geom_angle
_geom_angle_site_symmetry_1
_geom_angle_site_symmetry_3
_geom_angle_publ_flag
C54 C1 C9 134.9(3) . . ?
C54 C1 C2 119.0(3) . . ?
C9 C1 C2 106.0(3) . . ?
C1 C2 C3 105.3(3) . . ?
C1 C2 H2A 110.7 . . ?
C3 C2 H2A 110.7 . . ?
C1 C2 H2B 110.7 . . ?
C3 C2 H2B 110.7 . . ?
H2A C2 H2B 108.8 . . ?
C4 C3 C2 103.0(3) . . ?
C4 C3 H3A 111.2 . . ?
C2 C3 H3A 111.2 . . ?
C4 C3 H3B 111.2 . . ?
C2 C3 H3B 111.2 . . ?
H3A C3 H3B 109.1 . . ?
C5 C4 C9 121.1(3) . . ?
C5 C4 C3 127.7(3) . . ?
C9 C4 C3 111.2(3) . . ?
C4 C5 C6 120.1(3) . . ?
C4 C5 H5 120.0 . . ?
C6 C5 H5 120.0 . . ?
C7 C6 C5 119.3(3) . . ?
C7 C6 H6 120.4 . . ?
C5 C6 H6 120.4 . . ?
O10 C7 C6 123.2(3) . . ?
O10 C7 C8 115.7(2) . . ?
C6 C7 C8 121.1(3) . . ?
C7 C8 C9 119.5(3) . . ?
C7 C8 H8 120.3 . . ?
C9 C8 H8 120.3 . . ?
C8 C9 C4 119.0(3) . . ?
C8 C9 C1 131.8(3) . . ?
C4 C9 C1 108.9(3) . . ?
O10 C11 C12 110.1(2) . . ?
O10 C11 H11A 109.6 . . ?
C12 C11 H11A 109.6 . . ?
O10 C11 H11B 109.6 . . ?
C12 C11 H11B 109.6 . . ?
H11A C11 H11B 108.2 . . ?
O13 C12 C11 107.9(2) . . ?
O13 C12 H12A 110.1 . . ?
C11 C12 H12A 110.1 . . ?
O13 C12 H12B 110.1 . . ?
C11 C12 H12B 110.1 . . ?
H12A C12 H12B 108.4 . . ?
O13 C14 C15 125.2(2) . . ?
O13 C14 C19 115.3(2) . . ?
C15 C14 C19 119.6(2) . . ?
C14 C15 C16 120.5(2) . . ?
C14 C15 H15 119.8 . . ?
C16 C15 H15 119.8 . . ?
C17 C16 C15 120.3(2) . . ?
C17 C16 H16 119.8 . . ?
C15 C16 H16 119.8 . . ?
O20 C17 C16 125.4(2) . . ?
O20 C17 C18 115.5(2) . . ?
C16 C17 C18 119.1(2) . . ?
C19 C18 C17 120.5(2) . . ?
C19 C18 H18 119.7 . . ?
C17 C18 H18 119.7 . . ?
C18 C19 C14 120.0(2) . . ?
C18 C19 H19 120.0 . . ?
C14 C19 H19 120.0 . . ?
O20 C21 C22 108.1(2) . . ?
O20 C21 H21A 110.1 . . ?
C22 C21 H21A 110.1 . . ?
O20 C21 H21B 110.1 . . ?
C22 C21 H21B 110.1 . . ?
H21A C21 H21B 108.4 . . ?
N23 C22 C21 111.6(2) . . ?
N23 C22 H22A 109.3 . . ?
C21 C22 H22A 109.3 . . ?
N23 C22 H22B 109.3 . . ?
C21 C22 H22B 109.3 . . ?
H22A C22 H22B 108.0 . . ?
O25 C24 N23 122.0(3) . . ?
O25 C24 C26 120.9(2) . . ?
N23 C24 C26 117.1(2) . . ?
C27 C26 C31 119.0(3) . . ?
C27 C26 C24 118.0(3) . . ?
C31 C26 C24 122.9(2) . . ?
C28 C27 C26 120.5(3) . . ?
C28 C27 H27 119.8 . . ?
C26 C27 H27 119.8 . . ?
C27 C28 C29 120.7(3) . . ?
C27 C28 H28 119.6 . . ?
C29 C28 H28 119.6 . . ?
C28 C29 C30 119.9(3) . . ?
C28 C29 H29 120.1 . . ?
C30 C29 H29 120.1 . . ?
C31 C30 C29 119.0(3) . . ?
C31 C30 C32 123.5(2) . . ?
C29 C30 C32 117.4(3) . . ?
C30 C31 C26 120.8(2) . . ?
C30 C31 H31 119.6 . . ?
C26 C31 H31 119.6 . . ?
O33 C32 N34 121.8(3) . . ?
O33 C32 C30 121.6(2) . . ?
N34 C32 C30 116.5(2) . . ?
N34 C35 C36 110.5(2) . . ?
N34 C35 H35A 109.5 . . ?
C36 C35 H35A 109.5 . . ?
N34 C35 H35B 109.5 . . ?
C36 C35 H35B 109.5 . . ?
H35A C35 H35B 108.1 . . ?
O37 C36 C35 107.0(2) . . ?
O37 C36 H36A 110.3 . . ?
C35 C36 H36A 110.3 . . ?
O37 C36 H36B 110.3 . . ?
C35 C36 H36B 110.3 . . ?
H36A C36 H36B 108.6 . . ?
O37 C38 C43 116.1(2) . . ?
O37 C38 C39 124.5(2) . . ?
C43 C38 C39 119.4(2) . . ?
C40 C39 C38 119.6(2) . . ?
C40 C39 H39 120.2 . . ?
C38 C39 H39 120.2 . . ?
C41 C40 C39 120.7(2) . . ?
C41 C40 H40 119.7 . . ?
C39 C40 H40 119.7 . . ?
O44 C41 C40 116.9(2) . . ?
O44 C41 C42 123.4(2) . . ?
C40 C41 C42 119.7(2) . . ?
C43 C42 C41 119.8(2) . . ?
C43 C42 H42 120.1 . . ?
C41 C42 H42 120.1 . . ?
C42 C43 C38 120.7(2) . . ?
C42 C43 H43 119.6 . . ?
C38 C43 H43 119.6 . . ?
O44 C45 C46 108.10(19) . . ?
O44 C45 H45A 110.1 . . ?
C46 C45 H45A 110.1 . . ?
O44 C45 H45B 110.1 . . ?
C46 C45 H45B 110.1 . . ?
H45A C45 H45B 108.4 . . ?
O47 C46 C45 108.7(2) . . ?
O47 C46 H46A 110.0 . . ?
C45 C46 H46A 110.0 . . ?
O47 C46 H46B 110.0 . . ?
C45 C46 H46B 110.0 . . ?
H46A C46 H46B 108.3 . . ?
O47 C48 C56 115.4(2) . . ?
O47 C48 C49 122.8(3) . . ?
C56 C48 C49 121.8(2) . . ?
C50 C49 C48 117.9(3) . . ?
C50 C49 H49 121.1 . . ?
C48 C49 H49 121.1 . . ?
C51 C50 C49 121.1(3) . . ?
C51 C50 H50 119.5 . . ?
C49 C50 H50 119.5 . . ?
C50 C51 C55 121.0(3) . . ?
C50 C51 C52 127.2(3) . . ?
C55 C51 C52 111.7(3) . . ?
C51 C52 C53 103.8(3) . . ?
C51 C52 H52A 111.0 . . ?
C53 C52 H52A 111.0 . . ?
C51 C52 H52B 111.0 . . ?
C53 C52 H52B 111.0 . . ?
H52A C52 H52B 109.0 . . ?
C52 C53 C54 106.5(3) . . ?
C52 C53 H53A 110.4 . . ?
C54 C53 H53A 110.4 . . ?
C52 C53 H53B 110.4 . . ?
C54 C53 H53B 110.4 . . ?
H53A C53 H53B 108.6 . . ?
C1 C54 C55 135.1(3) . . ?
C1 C54 C53 119.4(3) . . ?
C55 C54 C53 105.5(3) . . ?
C51 C55 C56 118.8(3) . . ?
C51 C55 C54 109.7(3) . . ?
C56 C55 C54 131.5(3) . . ?
C48 C56 C55 119.3(3) . . ?
C48 C56 H56 120.3 . . ?
C55 C56 H56 120.3 . . ?
C24 N23 C22 121.7(2) . . ?
C24 N23 H23 120.6(19) . . ?
C22 N23 H23 117.5(19) . . ?
C32 N34 C35 121.0(2) . . ?
C32 N34 H34 121(2) . . ?
C35 N34 H34 117(2) . . ?
C7 O10 C11 116.2(2) . . ?
C14 O13 C12 116.89(19) . . ?
C17 O20 C21 117.64(19) . . ?
C38 O37 C36 116.96(18) . . ?
C41 O44 C45 116.01(18) . . ?
C48 O47 C46 116.6(2) . . ?
N58 C57 H57A 109.5 . . ?
N58 C57 H57B 109.5 . . ?
H57A C57 H57B 109.5 . . ?
N58 C57 H57C 109.5 . . ?
H57A C57 H57C 109.5 . . ?
H57B C57 H57C 109.5 . . ?
N58 C59 C60 120.9(2) . . ?
N58 C59 H59 119.5 . . ?
C60 C59 H59 119.5 . . ?
C59 C60 C96 118.7(2) . . ?
C59 C60 C61 116.5(2) . . ?
C96 C60 C61 124.8(2) . . ?
O62 C61 N63 124.2(2) . . ?
O62 C61 C60 119.0(2) . . ?
N63 C61 C60 116.8(2) . . ?
N63 C64 C65 112.4(2) . . ?
N63 C64 H64A 109.1 . . ?
C65 C64 H64A 109.1 . . ?
N63 C64 H64B 109.1 . . ?
C65 C64 H64B 109.1 . . ?
H64A C64 H64B 107.9 . . ?
O66' C65 C64 108.8(2) . . ?
O66 C65 C64 108.8(2) . . ?
O66 C65 H65A 109.9 . . ?
C64 C65 H65A 109.9 . . ?
O66 C65 H65B 109.9 . . ?
C64 C65 H65B 109.9 . . ?
H65A C65 H65B 108.3 . . ?
C67 O66 C65 112.7(3) . . ?
O66 C67 C72 124.8(5) . . ?
O66 C67 C68 114.1(5) . . ?
C72 C67 C68 121.0(6) . . ?
C69 C68 C67 119.6(5) . . ?
C69 C68 H68 120.2 . . ?
C67 C68 H68 120.2 . . ?
C68 C69 C70 120.5(5) . . ?
C68 C69 H69 119.7 . . ?
C70 C69 H69 119.7 . . ?
O73 C70 C71 117.8(4) . . ?
O73 C70 C69 122.6(5) . . ?
C71 C70 C69 119.6(5) . . ?
C70 C71 C72 120.5(4) . . ?
C70 C71 H71 119.7 . . ?
C72 C71 H71 119.7 . . ?
C67 C72 C71 118.7(5) . . ?
C67 C72 H72 120.6 . . ?
C71 C72 H72 120.6 . . ?
C70 O73 C74 113.7(4) . . ?
O73 C74 C75 107.0(4) . . ?
O73 C74 H74A 110.3 . . ?
C75 C74 H74A 110.3 . . ?
O73 C74 H74B 110.3 . . ?
C75 C74 H74B 110.3 . . ?
H74A C74 H74B 108.6 . . ?
O76 C75 C74 108.2(4) . . ?
O76 C75 H75A 110.1 . . ?
C74 C75 H75A 110.1 . . ?
O76 C75 H75B 110.1 . . ?
C74 C75 H75B 110.1 . . ?
H75A C75 H75B 108.4 . . ?
C75 O76 C77 109.8(4) . . ?
O76 C77 C78 107.8(5) . . ?
O76 C77 H77A 110.2 . . ?
C78 C77 H77A 110.2 . . ?
O76 C77 H77B 110.2 . . ?
C78 C77 H77B 110.2 . . ?
H77A C77 H77B 108.5 . . ?
O79 C78 C77 109.7(4) . . ?
O79 C78 H78A 109.7 . . ?
C77 C78 H78A 109.7 . . ?
O79 C78 H78B 109.7 . . ?
C77 C78 H78B 109.7 . . ?
H78A C78 H78B 108.2 . . ?
C78 O79 C80 111.3(4) . . ?
O79 C80 C81 115.5(5) . . ?
O79 C80 H80A 108.4 . . ?
C81 C80 H80A 108.4 . . ?
O79 C80 H80B 108.4 . . ?
C81 C80 H80B 108.4 . . ?
H80A C80 H80B 107.5 . . ?
O82 C81 C80 102.6(5) . . ?
O82 C81 H81A 111.2 . . ?
C80 C81 H81A 111.2 . . ?
O82 C81 H81B 111.2 . . ?
C80 C81 H81B 111.2 . . ?
H81A C81 H81B 109.2 . . ?
C83 O82 C81 114.5(4) . . ?
C65 O66' C67' 122.6(5) . . ?
C72' C67' C68' 114.8(10) . . ?
C72' C67' O66' 125.9(10) . . ?
C68' C67' O66' 118.9(10) . . ?
C69' C68' C67' 121.6(11) . . ?
C69' C68' H68' 119.2 . . ?
C67' C68' H68' 119.2 . . ?
C70' C69' C68' 121.8(10) . . ?
C70' C69' H69' 119.1 . . ?
C68' C69' H69' 119.1 . . ?
C71' C70' C69' 118.0(9) . . ?
C71' C70' O73' 125.4(10) . . ?
C69' C70' O73' 116.6(9) . . ?
C70' C71' C72' 120.2(9) . . ?
C70' C71' H71' 119.9 . . ?
C72' C71' H71' 119.9 . . ?
C67' C72' C71' 123.5(10) . . ?
C67' C72' H72' 118.2 . . ?
C71' C72' H72' 118.2 . . ?
C74' O73' C70' 122.1(9) . . ?
O73' C74' C75' 111.9(9) . . ?
O73' C74' H74C 109.2 . . ?
C75' C74' H74C 109.2 . . ?
O73' C74' H74D 109.2 . . ?
C75' C74' H74D 109.2 . . ?
H74C C74' H74D 107.9 . . ?
O76' C75' C74' 103.6(8) . . ?
O76' C75' H75C 111.0 . . ?
C74' C75' H75C 111.0 . . ?
O76' C75' H75D 111.0 . . ?
C74' C75' H75D 111.0 . . ?
H75C C75' H75D 109.0 . . ?
C75' O76' C77' 113.6(8) . . ?
O76' C77' C78' 116.2(9) . . ?
O76' C77' H77C 108.2 . . ?
C78' C77' H77C 108.2 . . ?
O76' C77' H77D 108.2 . . ?
C78' C77' H77D 108.2 . . ?
H77C C77' H77D 107.4 . . ?
O79' C78' C77' 101.7(7) . . ?
O79' C78' H78C 111.4 . . ?
C77' C78' H78C 111.4 . . ?
O79' C78' H78D 111.4 . . ?
C77' C78' H78D 111.4 . . ?
H78C C78' H78D 109.3 . . ?
C78' O79' C80' 115.7(7) . . ?
O79' C80' C81' 95.9(9) . . ?
O79' C80' H80C 112.6 . . ?
C81' C80' H80C 112.6 . . ?
O79' C80' H80D 112.6 . . ?
C81' C80' H80D 112.6 . . ?
H80C C80' H80D 110.1 . . ?
O82' C81' C80' 131.0(14) . . ?
O82' C81' H81C 104.5 . . ?
C80' C81' H81C 104.5 . . ?
O82' C81' H81D 104.5 . . ?
C80' C81' H81D 104.5 . . ?
H81C C81' H81D 105.7 . . ?
C83 O82' C81' 124.6(9) . . ?
O82' C83 C84 125.4(3) . . ?
O82 C83 C84 125.4(3) . . ?
O82' C83 C88 114.8(3) . . ?
O82 C83 C88 114.8(3) . . ?
C84 C83 C88 119.8(3) . . ?
C83 C84 C85 120.0(3) . . ?
C83 C84 H84 120.0 . . ?
C85 C84 H84 120.0 . . ?
C86 C85 C84 120.1(3) . . ?
C86 C85 H85 120.0 . . ?
C84 C85 H85 120.0 . . ?
O89 C86 C85 124.4(2) . . ?
O89 C86 C87 115.7(2) . . ?
C85 C86 C87 119.9(3) . . ?
C88 C87 C86 120.3(3) . . ?
C88 C87 H87 119.9 . . ?
C86 C87 H87 119.9 . . ?
C87 C88 C83 120.0(3) . . ?
C87 C88 H88 120.0 . . ?
C83 C88 H88 120.0 . . ?
O89 C90 C91 108.21(19) . . ?
O89 C90 H90A 110.1 . . ?
C91 C90 H90A 110.1 . . ?
O89 C90 H90B 110.1 . . ?
C91 C90 H90B 110.1 . . ?
H90A C90 H90B 108.4 . . ?
N92 C91 C90 111.09(19) . . ?
N92 C91 H91A 109.4 . . ?
C90 C91 H91A 109.4 . . ?
N92 C91 H91B 109.4 . . ?
C90 C91 H91B 109.4 . . ?
H91A C91 H91B 108.0 . . ?
O94 C93 N92 123.8(2) . . ?
O94 C93 C95 118.9(2) . . ?
N92 C93 C95 117.3(2) . . ?
C97 C95 C96 119.3(2) . . ?
C97 C95 C93 116.3(2) . . ?
C96 C95 C93 124.5(2) . . ?
C95 C96 C60 119.6(2) . . ?
C95 C96 H96 120.2 . . ?
C60 C96 H96 120.2 . . ?
N58 C97 C95 120.9(2) . . ?
N58 C97 H97 119.5 . . ?
C95 C97 H97 119.5 . . ?
C59 N58 C97 120.6(2) . . ?
C59 N58 C57 120.10(19) . . ?
C97 N58 C57 119.29(18) . . ?
C61 N63 C64 123.3(2) . . ?
C61 N63 H63 117.3(19) . . ?
C64 N63 H63 119.4(19) . . ?
C93 N92 C91 122.67(19) . . ?
C93 N92 H92 120.8(17) . . ?
C91 N92 H92 116.5(17) . . ?
C86 O89 C90 117.27(19) . . ?
Cl2 C1S Cl3 121.6(6) . . ?
Cl2 C1S H1S1 106.9 . . ?
Cl3 C1S H1S1 106.9 . . ?
Cl2 C1S H1S2 106.9 . . ?
Cl3 C1S H1S2 106.9 . . ?
H1S1 C1S H1S2 106.7 . . ?
Cl2' C1S' Cl3' 110.0(14) . . ?
Cl2' C1S' H1S3 109.7 . . ?
Cl3' C1S' H1S3 109.7 . . ?
Cl2' C1S' H1S4 109.7 . . ?
Cl3' C1S' H1S4 109.7 . . ?
H1S3 C1S' H1S4 108.2 . . ?

loop_
_geom_torsion_atom_site_label_1
_geom_torsion_atom_site_label_2
_geom_torsion_atom_site_label_3
_geom_torsion_atom_site_label_4
_geom_torsion
_geom_torsion_site_symmetry_1
_geom_torsion_site_symmetry_2
_geom_torsion_site_symmetry_3
_geom_torsion_site_symmetry_4
_geom_torsion_publ_flag
C54 C1 C2 C3 161.6(3) . . . . ?
C9 C1 C2 C3 -21.1(4) . . . . ?
C1 C2 C3 C4 23.4(4) . . . . ?
C2 C3 C4 C5 160.4(3) . . . . ?
C2 C3 C4 C9 -18.1(4) . . . . ?
C9 C4 C5 C6 -0.4(4) . . . . ?
C3 C4 C5 C6 -178.8(3) . . . . ?
C4 C5 C6 C7 -0.4(4) . . . . ?
C5 C6 C7 O10 -179.5(2) . . . . ?
C5 C6 C7 C8 0.5(4) . . . . ?
O10 C7 C8 C9 -179.7(2) . . . . ?
C6 C7 C8 C9 0.3(4) . . . . ?
C7 C8 C9 C4 -1.1(4) . . . . ?
C7 C8 C9 C1 172.0(3) . . . . ?
C5 C4 C9 C8 1.1(4) . . . . ?
C3 C4 C9 C8 179.8(2) . . . . ?
C5 C4 C9 C1 -173.4(3) . . . . ?
C3 C4 C9 C1 5.3(3) . . . . ?
C54 C1 C9 C8 13.3(6) . . . . ?
C2 C1 C9 C8 -163.4(3) . . . . ?
C54 C1 C9 C4 -173.1(3) . . . . ?
C2 C1 C9 C4 10.2(3) . . . . ?
O10 C11 C12 O13 -76.1(2) . . . . ?
O13 C14 C15 C16 -178.7(2) . . . . ?
C19 C14 C15 C16 0.9(4) . . . . ?
C14 C15 C16 C17 0.2(4) . . . . ?
C15 C16 C17 O20 179.3(2) . . . . ?
C15 C16 C17 C18 -1.1(4) . . . . ?
O20 C17 C18 C19 -179.4(2) . . . . ?
C16 C17 C18 C19 0.9(4) . . . . ?
C17 C18 C19 C14 0.1(4) . . . . ?
O13 C14 C19 C18 178.6(2) . . . . ?
C15 C14 C19 C18 -1.0(4) . . . . ?
O20 C21 C22 N23 71.3(3) . . . . ?
O25 C24 C26 C27 14.1(4) . . . . ?
N23 C24 C26 C27 -164.8(3) . . . . ?
O25 C24 C26 C31 -164.2(3) . . . . ?
N23 C24 C26 C31 16.8(4) . . . . ?
C31 C26 C27 C28 0.0(4) . . . . ?
C24 C26 C27 C28 -178.4(3) . . . . ?
C26 C27 C28 C29 -1.0(5) . . . . ?
C27 C28 C29 C30 0.1(5) . . . . ?
C28 C29 C30 C31 1.8(4) . . . . ?
C28 C29 C30 C32 -174.9(3) . . . . ?
C29 C30 C31 C26 -2.8(4) . . . . ?
C32 C30 C31 C26 173.8(2) . . . . ?
C27 C26 C31 C30 1.9(4) . . . . ?
C24 C26 C31 C30 -179.8(2) . . . . ?
C31 C30 C32 O33 164.8(2) . . . . ?
C29 C30 C32 O33 -18.6(4) . . . . ?
C31 C30 C32 N34 -17.7(4) . . . . ?
C29 C30 C32 N34 158.9(2) . . . . ?
N34 C35 C36 O37 -62.9(3) . . . . ?
O37 C38 C39 C40 174.9(2) . . . . ?
C43 C38 C39 C40 -3.7(4) . . . . ?
C38 C39 C40 C41 1.1(4) . . . . ?
C39 C40 C41 O44 -179.3(2) . . . . ?
C39 C40 C41 C42 1.9(4) . . . . ?
O44 C41 C42 C43 179.0(2) . . . . ?
C40 C41 C42 C43 -2.2(4) . . . . ?
C41 C42 C43 C38 -0.5(4) . . . . ?
O37 C38 C43 C42 -175.3(2) . . . . ?
C39 C38 C43 C42 3.4(4) . . . . ?
O44 C45 C46 O47 -76.3(3) . . . . ?
O47 C48 C49 C50 -179.2(2) . . . . ?
C56 C48 C49 C50 -0.4(4) . . . . ?
C48 C49 C50 C51 -0.1(4) . . . . ?
C49 C50 C51 C55 1.5(4) . . . . ?
C49 C50 C51 C52 -177.0(3) . . . . ?
C50 C51 C52 C53 169.1(3) . . . . ?
C55 C51 C52 C53 -9.6(4) . . . . ?
C51 C52 C53 C54 15.7(4) . . . . ?
C9 C1 C54 C55 6.6(6) . . . . ?
C2 C1 C54 C55 -177.1(3) . . . . ?
C9 C1 C54 C53 -172.9(3) . . . . ?
C2 C1 C54 C53 3.5(4) . . . . ?
C52 C53 C54 C1 163.0(3) . . . . ?
C52 C53 C54 C55 -16.6(4) . . . . ?
C50 C51 C55 C56 -2.3(4) . . . . ?
C52 C51 C55 C56 176.4(3) . . . . ?
C50 C51 C55 C54 -179.6(3) . . . . ?
C52 C51 C55 C54 -0.9(3) . . . . ?
C1 C54 C55 C51 -168.6(3) . . . . ?
C53 C54 C55 C51 10.9(3) . . . . ?
C1 C54 C55 C56 14.5(6) . . . . ?
C53 C54 C55 C56 -165.9(3) . . . . ?
O47 C48 C56 C55 178.5(2) . . . . ?
C49 C48 C56 C55 -0.5(4) . . . . ?
C51 C55 C56 C48 1.7(4) . . . . ?
C54 C55 C56 C48 178.4(3) . . . . ?
O25 C24 N23 C22 4.3(4) . . . . ?
C26 C24 N23 C22 -176.7(2) . . . . ?
C21 C22 N23 C24 -155.4(2) . . . . ?
O33 C32 N34 C35 8.0(4) . . . . ?
C30 C32 N34 C35 -169.5(2) . . . . ?
C36 C35 N34 C32 156.9(2) . . . . ?
C6 C7 O10 C11 -15.8(3) . . . . ?
C8 C7 O10 C11 164.2(2) . . . . ?
C12 C11 O10 C7 -179.76(19) . . . . ?
C15 C14 O13 C12 -9.2(4) . . . . ?
C19 C14 O13 C12 171.2(2) . . . . ?
C11 C12 O13 C14 -163.7(2) . . . . ?
C16 C17 O20 C21 7.1(4) . . . . ?
C18 C17 O20 C21 -172.6(2) . . . . ?
C22 C21 O20 C17 177.8(2) . . . . ?
C43 C38 O37 C36 171.0(2) . . . . ?
C39 C38 O37 C36 -7.6(4) . . . . ?
C35 C36 O37 C38 -171.3(2) . . . . ?
C40 C41 O44 C45 152.6(2) . . . . ?
C42 C41 O44 C45 -28.6(3) . . . . ?
C46 C45 O44 C41 -161.2(2) . . . . ?
C56 C48 O47 C46 175.2(2) . . . . ?
C49 C48 O47 C46 -5.9(3) . . . . ?
C45 C46 O47 C48 177.97(19) . . . . ?
N58 C59 C60 C96 0.4(4) . . . . ?
N58 C59 C60 C61 -179.0(2) . . . . ?
C59 C60 C61 O62 -4.6(4) . . . . ?
C96 C60 C61 O62 176.1(2) . . . . ?
C59 C60 C61 N63 176.8(2) . . . . ?
C96 C60 C61 N63 -2.5(4) . . . . ?
N63 C64 C65 O66' -73.2(3) . . . . ?
N63 C64 C65 O66 -73.2(3) . . . . ?
C64 C65 O66 C67 167.5(3) . . . . ?
C65 O66 C67 C72 14.3(4) . . . . ?
C65 O66 C67 C68 -162.7(2) . . . . ?
O66 C67 C68 C69 176.7(3) . . . . ?
C72 C67 C68 C69 -0.37(14) . . . . ?
C67 C68 C69 C70 -0.16(13) . . . . ?
C68 C69 C70 O73 179.96(18) . . . . ?
C68 C69 C70 C71 0.4(3) . . . . ?
O73 C70 C71 C72 -179.7(2) . . . . ?
C69 C70 C71 C72 -0.1(4) . . . . ?
O66 C67 C72 C71 -176.1(4) . . . . ?
C68 C67 C72 C71 0.7(3) . . . . ?
C70 C71 C72 C67 -0.5(4) . . . . ?
C71 C70 O73 C74 -133.6(4) . . . . ?
C69 C70 O73 C74 46.8(4) . . . . ?
C70 O73 C74 C75 138.3(4) . . . . ?
O73 C74 C75 O76 -67.8(5) . . . . ?
C74 C75 O76 C77 172.4(4) . . . . ?
C75 O76 C77 C78 176.5(4) . . . . ?
O76 C77 C78 O79 -84.6(6) . . . . ?
C77 C78 O79 C80 177.7(5) . . . . ?
C78 O79 C80 C81 165.1(5) . . . . ?
O79 C80 C81 O82 52.5(6) . . . . ?
C80 C81 O82 C83 90.3(5) . . . . ?
C64 C65 O66' C67' 160.8(5) . . . . ?
C65 O66' C67' C72' 5.8(8) . . . . ?
C65 O66' C67' C68' -166.8(3) . . . . ?
C72' C67' C68' C69' -0.10(14) . . . . ?
O66' C67' C68' C69' 173.4(6) . . . . ?
C67' C68' C69' C70' 0.05(15) . . . . ?
C68' C69' C70' C71' 0.0(3) . . . . ?
C68' C69' C70' O73' -179.76(18) . . . . ?
C69' C70' C71' C72' 0.0(4) . . . . ?
O73' C70' C71' C72' 179.7(3) . . . . ?
C68' C67' C72' C71' 0.1(3) . . . . ?
O66' C67' C72' C71' -172.8(7) . . . . ?
C70' C71' C72' C67' -0.1(4) . . . . ?
C71' C70' O73' C74' 4.3(9) . . . . ?
C69' C70' O73' C74' -176.0(8) . . . . ?
C70' O73' C74' C75' -75.7(12) . . . . ?
O73' C74' C75' O76' 149.7(10) . . . . ?
C74' C75' O76' C77' 167.0(9) . . . . ?
C75' O76' C77' C78' 70.4(14) . . . . ?
O76' C77' C78' O79' 175.1(9) . . . . ?
C77' C78' O79' C80' -176.1(8) . . . . ?
C78' O79' C80' C81' -102.7(10) . . . . ?
O79' C80' C81' O82' 91.4(17) . . . . ?
C80' C81' O82' C83 48.9(19) . . . . ?
C81' O82' C83 C84 7.6(9) . . . . ?
C81' O82' C83 C88 -174.3(9) . . . . ?
C81 O82 C83 C84 -1.2(4) . . . . ?
C81 O82 C83 C88 176.9(3) . . . . ?
O82' C83 C84 C85 176.9(2) . . . . ?
O82 C83 C84 C85 176.9(2) . . . . ?
C88 C83 C84 C85 -1.1(4) . . . . ?
C83 C84 C85 C86 0.7(4) . . . . ?
C84 C85 C86 O89 179.0(2) . . . . ?
C84 C85 C86 C87 0.0(3) . . . . ?
O89 C86 C87 C88 -179.3(2) . . . . ?
C85 C86 C87 C88 -0.2(3) . . . . ?
C86 C87 C88 C83 -0.3(4) . . . . ?
O82' C83 C88 C87 -177.3(2) . . . . ?
O82 C83 C88 C87 -177.3(2) . . . . ?
C84 C83 C88 C87 0.9(4) . . . . ?
O89 C90 C91 N92 68.7(2) . . . . ?
O94 C93 C95 C97 7.8(4) . . . . ?
N92 C93 C95 C97 -172.6(2) . . . . ?
O94 C93 C95 C96 -171.9(3) . . . . ?
N92 C93 C95 C96 7.7(4) . . . . ?
C97 C95 C96 C60 0.3(4) . . . . ?
C93 C95 C96 C60 -180.0(2) . . . . ?
C59 C60 C96 C95 -0.5(4) . . . . ?
C61 C60 C96 C95 178.8(2) . . . . ?
C96 C95 C97 N58 0.0(4) . . . . ?
C93 C95 C97 N58 -179.8(2) . . . . ?
C60 C59 N58 C97 -0.1(4) . . . . ?
C60 C59 N58 C57 179.9(2) . . . . ?
C95 C97 N58 C59 -0.1(4) . . . . ?
C95 C97 N58 C57 179.9(2) . . . . ?
O62 C61 N63 C64 -1.1(4) . . . . ?
C60 C61 N63 C64 177.5(2) . . . . ?
C65 C64 N63 C61 110.5(3) . . . . ?
O94 C93 N92 C91 -3.8(4) . . . . ?
C95 C93 N92 C91 176.7(2) . . . . ?
C90 C91 N92 C93 -130.7(2) . . . . ?
C85 C86 O89 C90 -7.0(3) . . . . ?
C87 C86 O89 C90 172.01(19) . . . . ?
C91 C90 O89 C86 -169.95(18) . . . . ?

loop_
_geom_hbond_atom_site_label_D
_geom_hbond_atom_site_label_H
_geom_hbond_atom_site_label_A
_geom_hbond_distance_DH
_geom_hbond_distance_HA
_geom_hbond_distance_DA
_geom_hbond_angle_DHA
_geom_hbond_site_symmetry_A
_geom_hbond_publ_flag
N23 H23 Cl1 0.93(2) 2.50(2) 3.408(2) 166(3) . yes
N34 H34 Cl1 0.88(2) 2.55(2) 3.410(2) 165(3) . yes
N63 H63 Cl1 0.88(2) 2.57(2) 3.414(2) 164(2) . yes
N92 H92 Cl1 0.88(2) 2.60(2) 3.4698(19) 170(2) . yes
C31 H31 Cl1 0.95 2.76 3.622(3) 151.4 . yes
C96 H96 Cl1 0.95 2.57 3.519(2) 173.2 . yes

_refine_diff_density_max         0.631
_refine_diff_density_min         -0.461
_refine_diff_density_rms         0.049

_shelx_res_file                  
;
TITL xs3022a in P-1
    xs3022a.res
    created by SHELXL-2018/3 at 15:13:36 on 11-Oct-2022
CELL  1.54178  14.9514  16.3606  17.5556   80.287   65.353   69.019
ZERR    2.000   0.0004   0.0007   0.0007    0.003    0.003    0.003
LATT  1
SFAC C H N O CL
UNIT 153.59 163.17 10 32 5.17

TEMP -163

ACTA
HTAB
BOND
BOND $H
CONF
WPDB

L.S. 6
FMAP 2
PLAN 10
OMIT -2 134.5

HTAB N23 Cl1
HTAB N34 Cl1
HTAB N63 Cl1
HTAB N92 Cl1
HTAB C31 CL1
HTAB C96 CL1

ABIN

WGHT    0.075700    1.199700
EXTI    0.000568
FVAR       3.18804   0.67775   0.62280   0.17074
PART 0
rem target molecule
C1    1    0.250470    0.091400    0.893336    11.00000    0.05301    0.05430 =
         0.06797    0.02453   -0.03014   -0.02991
C2    1    0.233602    0.045385    0.978599    11.00000    0.07889    0.07201 =
         0.07873    0.03510   -0.03754   -0.03730
AFIX  23
H2A   2    0.287758   -0.012508    0.973618    11.00000   -1.20000
H2B   2    0.164578    0.036975    1.003653    11.00000   -1.20000
AFIX   0
C3    1    0.240592    0.106019    1.032168    11.00000    0.06529    0.07635 =
         0.06460    0.03304   -0.02950   -0.02652
AFIX  23
H3A   2    0.189877    0.106543    1.090729    11.00000   -1.20000
H3B   2    0.311325    0.088010    1.032022    11.00000   -1.20000
AFIX   0
C4    1    0.214897    0.193721    0.989621    11.00000    0.03710    0.06776 =
         0.05018    0.01932   -0.01714   -0.01930
C5    1    0.181967    0.274739    1.022403    11.00000    0.03633    0.08007 =
         0.04362    0.01294   -0.01472   -0.01854
AFIX  43
H5    2    0.174396    0.279423    1.078130    11.00000   -1.20000
AFIX   0
C6    1    0.159646    0.350074    0.974064    11.00000    0.03149    0.06575 =
         0.04281    0.00596   -0.01279   -0.01550
AFIX  43
H6    2    0.136367    0.406287    0.996624    11.00000   -1.20000
AFIX   0
C7    1    0.171785    0.342125    0.892576    11.00000    0.02942    0.05329 =
         0.04194    0.01329   -0.01582   -0.01854
C8    1    0.205067    0.260251    0.858788    11.00000    0.03252    0.05047 =
         0.04784    0.01248   -0.01820   -0.02122
AFIX  43
H8    2    0.213348    0.255687    0.802835    11.00000   -1.20000
AFIX   0
C9    1    0.226140    0.185031    0.907716    11.00000    0.03344    0.05642 =
         0.05326    0.01694   -0.01820   -0.02226
C11   1    0.093433    0.495917    0.878643    11.00000    0.03630    0.04912 =
         0.03937    0.00333   -0.01259   -0.01968
AFIX  23
H11A  2    0.130296    0.509446    0.907962    11.00000   -1.20000
H11B  2    0.024980    0.493797    0.920676    11.00000   -1.20000
AFIX   0
C12   1    0.078261    0.566096    0.813970    11.00000    0.03190    0.04528 =
         0.03859    0.00077   -0.01223   -0.01801
AFIX  23
H12A  2    0.059217    0.545872    0.774499    11.00000   -1.20000
H12B  2    0.021708    0.619387    0.841291    11.00000   -1.20000
AFIX   0
C14   1    0.169873    0.661879    0.723229    11.00000    0.03601    0.03504 =
         0.04025   -0.00188   -0.01286   -0.01454
C15   1    0.084842    0.715586    0.706715    11.00000    0.03271    0.04048 =
         0.04660   -0.00254   -0.01367   -0.01614
AFIX  43
H15   2    0.022552    0.700906    0.729150    11.00000   -1.20000
AFIX   0
C16   1    0.089485    0.791705    0.657086    11.00000    0.03413    0.03749 =
         0.05016   -0.00204   -0.01728   -0.01130
AFIX  43
H16   2    0.030314    0.828447    0.646166    11.00000   -1.20000
AFIX   0
C17   1    0.179763    0.813646    0.623903    11.00000    0.03752    0.03351 =
         0.04474   -0.00153   -0.01421   -0.01489
C18   1    0.265334    0.759773    0.641695    11.00000    0.03525    0.03991 =
         0.05182    0.00011   -0.01622   -0.01947
AFIX  43
H18   2    0.327391    0.774761    0.619847    11.00000   -1.20000
AFIX   0
C19   1    0.260591    0.684292    0.691151    11.00000    0.03525    0.03942 =
         0.04985    0.00013   -0.01871   -0.01500
AFIX  43
H19   2    0.319204    0.648012    0.703063    11.00000   -1.20000
AFIX   0
C21   1    0.104402    0.948830    0.561999    11.00000    0.03618    0.03698 =
         0.05188   -0.00293   -0.01686   -0.00885
AFIX  23
H21A  2    0.049068    0.970809    0.616840    11.00000   -1.20000
H21B  2    0.076908    0.921437    0.534239    11.00000   -1.20000
AFIX   0
C22   1    0.137137    1.022850    0.508465    11.00000    0.04271    0.03613 =
         0.05398   -0.00243   -0.02029   -0.00855
AFIX  23
H22A  2    0.074620    1.072583    0.509765    11.00000   -1.20000
H22B  2    0.175754    1.042757    0.531633    11.00000   -1.20000
AFIX   0
C24   1    0.270511    1.037922    0.370833    11.00000    0.04803    0.03120 =
         0.06047    0.00905   -0.02644   -0.01695
C26   1    0.329564    1.008939    0.281802    11.00000    0.04413    0.03692 =
         0.05495    0.01196   -0.02090   -0.01812
C27   1    0.416652    1.034587    0.233631    11.00000    0.05967    0.05769 =
         0.06512    0.01147   -0.02335   -0.03682
AFIX  43
H27   2    0.437814    1.068174    0.258030    11.00000   -1.20000
AFIX   0
C28   1    0.472037    1.011703    0.151263    11.00000    0.05953    0.07254 =
         0.06390    0.01281   -0.01499   -0.04086
AFIX  43
H28   2    0.530662    1.030371    0.118840    11.00000   -1.20000
AFIX   0
C29   1    0.443415    0.961570    0.114720    11.00000    0.05283    0.05735 =
         0.04851    0.01449   -0.01459   -0.02776
AFIX  43
H29   2    0.482365    0.946017    0.057595    11.00000   -1.20000
AFIX   0
C30   1    0.357006    0.933943    0.162203    11.00000    0.04369    0.03886 =
         0.04784    0.01580   -0.02092   -0.01517
C31   1    0.299540    0.959532    0.244919    11.00000    0.03856    0.03296 =
         0.04930    0.01048   -0.01834   -0.01330
AFIX  43
H31   2    0.239051    0.943240    0.276832    11.00000   -1.20000
AFIX   0
C32   1    0.335233    0.873622    0.121443    11.00000    0.03527    0.03962 =
         0.04258    0.00836   -0.01584   -0.00816
C35   1    0.264999    0.754849    0.141354    11.00000    0.05194    0.04733 =
         0.04670    0.00000   -0.02395   -0.01631
AFIX  23
H35A  2    0.331416    0.725086    0.096133    11.00000   -1.20000
H35B  2    0.211096    0.779133    0.117445    11.00000   -1.20000
AFIX   0
C36   1    0.234766    0.689637    0.210646    11.00000    0.03983    0.04139 =
         0.05072    0.00280   -0.02335   -0.01592
AFIX  23
H36A  2    0.169723    0.719064    0.257203    11.00000   -1.20000
H36B  2    0.223593    0.643194    0.189538    11.00000   -1.20000
AFIX   0
C38   1    0.313701    0.582882    0.294239    11.00000    0.02821    0.03639 =
         0.04269    0.00006   -0.01098   -0.01199
C39   1    0.228867    0.552297    0.331350    11.00000    0.02643    0.03736 =
         0.04177   -0.00334   -0.01326   -0.01122
AFIX  43
H39   2    0.166560    0.582998    0.322567    11.00000   -1.20000
AFIX   0
C40   1    0.235863    0.476746    0.381216    11.00000    0.02346    0.03895 =
         0.03999   -0.00359   -0.00803   -0.01452
AFIX  43
H40   2    0.178438    0.455279    0.405779    11.00000   -1.20000
AFIX   0
C41   1    0.325716    0.432291    0.395557    11.00000    0.02864    0.03153 =
         0.04094   -0.00149   -0.01223   -0.01047
C42   1    0.408568    0.465081    0.361681    11.00000    0.02310    0.04167 =
         0.05387    0.00325   -0.01490   -0.01019
AFIX  43
H42   2    0.469510    0.436045    0.372882    11.00000   -1.20000
AFIX   0
C43   1    0.402006    0.540145    0.311594    11.00000    0.02425    0.04349 =
         0.05891    0.00488   -0.01303   -0.01626
AFIX  43
H43   2    0.458540    0.562715    0.288812    11.00000   -1.20000
AFIX   0
C45   1    0.426292    0.292260    0.430050    11.00000    0.02615    0.03745 =
         0.04919   -0.00026   -0.01230   -0.00702
AFIX  23
H45A  2    0.463815    0.309134    0.456580    11.00000   -1.20000
H45B  2    0.468266    0.287170    0.369037    11.00000   -1.20000
AFIX   0
C46   1    0.409940    0.206653    0.466516    11.00000    0.03671    0.03509 =
         0.05787   -0.00345   -0.01888   -0.00824
AFIX  23
H46A  2    0.356704    0.197767    0.452191    11.00000   -1.20000
H46B  2    0.475534    0.157953    0.443146    11.00000   -1.20000
AFIX   0
C48   1    0.354532    0.134631    0.599697    11.00000    0.03270    0.03021 =
         0.06661    0.00915   -0.02590   -0.01166
C49   1    0.354671    0.065724    0.562154    11.00000    0.04365    0.03405 =
         0.07552    0.00569   -0.03394   -0.01305
AFIX  43
H49   2    0.371112    0.066731    0.503640    11.00000   -1.20000
AFIX   0
C50   1    0.329912   -0.004557    0.613303    11.00000    0.05652    0.03148 =
         0.09591    0.00831   -0.04515   -0.01774
AFIX  43
H50   2    0.329354   -0.052132    0.589260    11.00000   -1.20000
AFIX   0
C51   1    0.306366   -0.006110    0.697713    11.00000    0.05104    0.03845 =
         0.08970    0.01764   -0.04045   -0.02331
C52   1    0.283009   -0.078408    0.759831    11.00000    0.08381    0.04987 =
         0.10903    0.02812   -0.05563   -0.03923
AFIX  23
H52A  2    0.336568   -0.135569    0.739669    11.00000   -1.20000
H52B  2    0.214094   -0.082030    0.770408    11.00000   -1.20000
AFIX   0
C53   1    0.284420   -0.052380    0.838543    11.00000    0.08882    0.05046 =
         0.10298    0.03484   -0.05472   -0.04072
AFIX  23
H53A  2    0.349391   -0.088583    0.846042    11.00000   -1.20000
H53B  2    0.224696   -0.060639    0.888622    11.00000   -1.20000
AFIX   0
C54   1    0.277491    0.044643    0.826324    11.00000    0.05508    0.04993 =
         0.07647    0.02680   -0.03457   -0.03075
C55   1    0.304119    0.063743    0.735630    11.00000    0.03977    0.03872 =
         0.07847    0.01500   -0.03276   -0.01857
C56   1    0.330112    0.134499    0.685200    11.00000    0.03271    0.03354 =
         0.06648    0.00736   -0.02486   -0.01406
AFIX  43
H56   2    0.331017    0.181888    0.709260    11.00000   -1.20000
AFIX   0

rem restraints
DFIX 0.88 0.03 N23 H23 N34 H34

N23   3    0.202729    0.996806    0.421803    11.00000    0.04458    0.03336 =
         0.05118   -0.00087   -0.01822   -0.01451
H23   2    0.192720    0.953265    0.401674    11.00000   -1.20000
N34   3    0.276315    0.825527    0.173053    11.00000    0.04183    0.04091 =
         0.04043    0.00337   -0.01675   -0.01487
H34   2    0.251343    0.829797    0.228044    11.00000   -1.20000
O10   4    0.152200    0.413277    0.839834    11.00000    0.03550    0.04465 =
         0.03921    0.00573   -0.01395   -0.01607
O13   4    0.174255    0.585049    0.769711    11.00000    0.03443    0.04261 =
         0.04664    0.00706   -0.01541   -0.01917
O20   4    0.193558    0.885882    0.573835    11.00000    0.03882    0.03484 =
         0.06210    0.00570   -0.02055   -0.01617
O25   4    0.285230    1.096315    0.395923    11.00000    0.06741    0.04251 =
         0.06512    0.00379   -0.02780   -0.02857
O33   4    0.372491    0.866384    0.044944    11.00000    0.06508    0.05892 =
         0.04050    0.00985   -0.01937   -0.02173
O37   4    0.318133    0.652839    0.238916    11.00000    0.03361    0.04071 =
         0.05322    0.01034   -0.01884   -0.01554
O44   4    0.326556    0.356964    0.445244    11.00000    0.02533    0.03564 =
         0.05079    0.00350   -0.01288   -0.00989
O47   4    0.376657    0.207742    0.555277    11.00000    0.04178    0.03329 =
         0.05457    0.00483   -0.02118   -0.01572
C57   1    0.281679    0.402773    0.637999    11.00000    0.03152    0.03391 =
         0.04201    0.00896   -0.01457   -0.01207
AFIX 137
H57A  2    0.355356    0.384887    0.628626    11.00000   -1.50000
H57B  2    0.268880    0.357509    0.617651    11.00000   -1.50000
H57C  2    0.239272    0.410603    0.698073    11.00000   -1.50000
AFIX   0
C59   1    0.322524    0.529978    0.554574    11.00000    0.02442    0.03280 =
         0.04302    0.00082   -0.01318   -0.00987
AFIX  43
H59   2    0.388985    0.506901    0.557680    11.00000   -1.20000
AFIX   0
C60   1    0.297905    0.608107    0.511388    11.00000    0.02403    0.03081 =
         0.03982    0.00038   -0.01155   -0.00988
C61   1    0.381423    0.650881    0.470276    11.00000    0.02664    0.03150 =
         0.05002    0.00357   -0.01573   -0.01192
C64   1    0.431068    0.774588    0.384431    11.00000    0.03048    0.03949 =
         0.08184    0.01794   -0.02756   -0.01917
AFIX  23
H64A  2    0.488358    0.752786    0.404698    11.00000   -1.20000
H64B  2    0.393494    0.836627    0.400315    11.00000   -1.20000
AFIX   0
C65   1    0.475967    0.769137    0.290602    11.00000    0.03158    0.04577 =
         0.07823    0.02865   -0.02283   -0.01848
AFIX  23
H65A  2    0.420033    0.778953    0.270519    11.00000   -1.20000
H65B  2    0.509557    0.814799    0.264834    11.00000   -1.20000
AFIX   0

rem constraints
EADP O66 O66'
EXYZ O66 O66'
EADP O82 O82'
EXYZ O82 O82'

rem restraints
FLAT 0.005 C67 > O73
FLAT 0.005 C67' > O73'
SIMU 0.01 O66 > O82'

PART 1
O66   4    0.550967    0.684092    0.267060    21.00000    0.03102    0.04865 =
         0.06702    0.02389   -0.01936   -0.01395
C67   1    0.579743    0.667135    0.186501    21.00000    0.02631    0.04973 =
         0.06726    0.02082   -0.01650   -0.01245
C68   1    0.627885    0.579151    0.167667    21.00000    0.03319    0.04746 =
         0.07061    0.02781   -0.02532   -0.02128
AFIX  43
H68   2    0.641185    0.537218    0.209453    21.00000   -1.20000
AFIX   0
C69   1    0.656076    0.553072    0.088808    21.00000    0.03903    0.03923 =
         0.07497    0.02261   -0.02630   -0.02360
AFIX  43
H69   2    0.689253    0.492787    0.075750    21.00000   -1.20000
AFIX   0
C70   1    0.636697    0.613839    0.027579    21.00000    0.03566    0.04131 =
         0.07013    0.01314   -0.02492   -0.02307
C71   1    0.588958    0.701551    0.046679    21.00000    0.02755    0.03827 =
         0.06672    0.02250   -0.01268   -0.01527
AFIX  43
H71   2    0.575655    0.743335    0.004797    21.00000   -1.20000
AFIX   0
C72   1    0.560307    0.729068    0.126525    21.00000    0.02845    0.03416 =
         0.06434    0.02204   -0.00811   -0.00958
AFIX  43
H72   2    0.527939    0.789373    0.139649    21.00000   -1.20000
AFIX   0
O73   4    0.663519    0.590885   -0.052164    21.00000    0.06285    0.04774 =
         0.07901    0.01243   -0.03801   -0.03351
C74   1    0.634295    0.516309   -0.056012    21.00000    0.05002    0.05041 =
         0.07683   -0.00308   -0.01988   -0.02272
AFIX  23
H74A  2    0.580762    0.506861   -0.001504    21.00000   -1.20000
H74B  2    0.695543    0.462589   -0.069340    21.00000   -1.20000
AFIX   0
C75   1    0.592551    0.536851   -0.123105    21.00000    0.04791    0.05637 =
         0.05095   -0.01391   -0.00653   -0.02229
AFIX  23
H75A  2    0.642749    0.553944   -0.175743    21.00000   -1.20000
H75B  2    0.580955    0.484718   -0.133816    21.00000   -1.20000
AFIX   0
O76   4    0.496707    0.607213   -0.095837    21.00000    0.04858    0.05631 =
         0.04496   -0.00443   -0.01523   -0.01969
C77   1    0.460841    0.636701   -0.163475    21.00000    0.06114    0.06452 =
         0.05740    0.00532   -0.01643   -0.02804
AFIX  23
H77A  2    0.454246    0.587257   -0.184057    21.00000   -1.20000
H77B  2    0.510909    0.660517   -0.210595    21.00000   -1.20000
AFIX   0
C78   1    0.357728    0.706114   -0.130536    21.00000    0.05570    0.05478 =
         0.07609    0.01860   -0.01669   -0.01994
AFIX  23
H78A  2    0.356924    0.741726   -0.089777    21.00000   -1.20000
H78B  2    0.345316    0.745283   -0.177178    21.00000   -1.20000
AFIX   0
O79   4    0.279513    0.667541   -0.091558    21.00000    0.05294    0.05547 =
         0.06139    0.00684   -0.01426   -0.02207
C80   1    0.180915    0.731254   -0.056579    21.00000    0.05033    0.06792 =
         0.05022    0.00978   -0.02128   -0.02353
AFIX  23
H80A  2    0.175547    0.780655   -0.097436    21.00000   -1.20000
H80B  2    0.176554    0.754097   -0.005954    21.00000   -1.20000
AFIX   0
C81   1    0.086024    0.698914   -0.031885    21.00000    0.05615    0.10787 =
         0.04467   -0.01731   -0.01310   -0.04658
AFIX  23
H81A  2    0.020223    0.743826   -0.000300    21.00000   -1.20000
H81B  2    0.081381    0.683568   -0.082008    21.00000   -1.20000
AFIX   0
O82   4    0.108953    0.622186    0.020327    21.00000    0.05560    0.10538 =
         0.04759   -0.01569   -0.01518   -0.03489

PART 2
SAME O66 > O82
O66'  4    0.550967    0.684092    0.267060   -21.00000    0.03102    0.04865 =
         0.06702    0.02389   -0.01936   -0.01395
C67'  1    0.585135    0.647849    0.186531   -21.00000    0.02493    0.04593 =
         0.05943    0.02950   -0.01827   -0.02335
C68'  1    0.641588    0.558043    0.174541   -21.00000    0.02878    0.05178 =
         0.06087    0.01693   -0.02625   -0.02326
AFIX  43
H68'  2    0.662452    0.524417    0.217515   -21.00000   -1.20000
AFIX   0
C69'  1    0.667682    0.517159    0.100807   -21.00000    0.03529    0.05518 =
         0.06078    0.01391   -0.02614   -0.02358
AFIX  43
H69'  2    0.705785    0.456428    0.095056   -21.00000   -1.20000
AFIX   0
C70'  1    0.639285    0.563123    0.035585   -21.00000    0.04547    0.05534 =
         0.06386    0.00683   -0.02245   -0.02258
C71'  1    0.584838    0.649885    0.045241   -21.00000    0.04194    0.05482 =
         0.06076    0.01527   -0.02396   -0.01798
AFIX  43
H71'  2    0.564437    0.682871    0.001824   -21.00000   -1.20000
AFIX   0
C72'  1    0.558349    0.691388    0.119885   -21.00000    0.03060    0.04596 =
         0.06771    0.01561   -0.01517   -0.01712
AFIX  43
H72'  2    0.520287    0.752156    0.124732   -21.00000   -1.20000
AFIX   0
O73'  4    0.669489    0.515027   -0.034946   -21.00000    0.06023    0.07088 =
         0.06055   -0.00558   -0.02249   -0.01745
C74'  1    0.651496    0.554227   -0.106132   -21.00000    0.05252    0.06681 =
         0.05134    0.00554   -0.02675   -0.01118
AFIX  23
H74C  2    0.695918    0.514003   -0.153644   -21.00000   -1.20000
H74D  2    0.671018    0.608318   -0.120735   -21.00000   -1.20000
AFIX   0
C75'  1    0.537206    0.577047   -0.093042   -21.00000    0.04619    0.05645 =
         0.05406   -0.00125   -0.02185   -0.02257
AFIX  23
H75C  2    0.525392    0.528317   -0.109992   -21.00000   -1.20000
H75D  2    0.490793    0.590416   -0.033694   -21.00000   -1.20000
AFIX   0
O76'  4    0.520530    0.651615   -0.145300   -21.00000    0.04194    0.05502 =
         0.05895    0.00466   -0.01507   -0.01997
C77'  1    0.426046    0.673620   -0.157702   -21.00000    0.04738    0.04920 =
         0.05891   -0.00488   -0.01573   -0.00904
AFIX  23
H77C  2    0.423839    0.620553   -0.175915   -21.00000   -1.20000
H77D  2    0.427713    0.717587   -0.204116   -21.00000   -1.20000
AFIX   0
C78'  1    0.325832    0.709648   -0.082083   -21.00000    0.03857    0.04728 =
         0.04500   -0.00148   -0.02158   -0.01644
AFIX  23
H78C  2    0.315507    0.664870   -0.036543   -21.00000   -1.20000
H78D  2    0.325156    0.761943   -0.060258   -21.00000   -1.20000
AFIX   0
O79'  4    0.249502    0.731499   -0.117188   -21.00000    0.02744    0.04813 =
         0.03646    0.00325   -0.01600   -0.00397
C80'  1    0.144739    0.773203   -0.062028   -21.00000    0.03186    0.06838 =
         0.04513   -0.00121   -0.01437   -0.01335
AFIX  23
H80C  2    0.105748    0.820902   -0.090302   -21.00000   -1.20000
H80D  2    0.140614    0.795204   -0.011079   -21.00000   -1.20000
AFIX   0
C81'  1    0.108526    0.686691   -0.042909   -21.00000    0.04674    0.09595 =
         0.04840    0.00107   -0.00829   -0.03124
AFIX  23
H81C  2    0.035635    0.709358   -0.038406   -21.00000   -1.20000
H81D  2    0.148894    0.653916   -0.095699   -21.00000   -1.20000
AFIX   0
O82'  4    0.108953    0.622186    0.020327   -21.00000    0.05560    0.10538 =
         0.04759   -0.01569   -0.01518   -0.03489

PART 0
C83   1    0.070175    0.638626    0.104239    11.00000    0.03537    0.08373 =
         0.04547   -0.01534   -0.00972   -0.02969
C84   1    0.014777    0.720484    0.139897    11.00000    0.04176    0.07085 =
         0.04640    0.00117   -0.02019   -0.02860
AFIX  43
H84   2    0.003943    0.771265    0.105210    11.00000   -1.20000
AFIX   0
C85   1   -0.024862    0.728110    0.226451    11.00000    0.03263    0.05070 =
         0.04982   -0.00284   -0.01841   -0.01697
AFIX  43
H85   2   -0.063415    0.784056    0.250887    11.00000   -1.20000
AFIX   0
C86   1   -0.008246    0.654511    0.276843    11.00000    0.02731    0.04757 =
         0.04629   -0.00237   -0.01430   -0.01810
C87   1    0.048506    0.572145    0.240819    11.00000    0.02883    0.05272 =
         0.05692   -0.00763   -0.01330   -0.02184
AFIX  43
H87   2    0.060090    0.521528    0.275548    11.00000   -1.20000
AFIX   0
C88   1    0.087485    0.564189    0.155558    11.00000    0.03336    0.06489 =
         0.05524   -0.01179   -0.01115   -0.02591
AFIX  43
H88   2    0.126233    0.508168    0.131318    11.00000   -1.20000
AFIX   0
C90   1   -0.089273    0.739162    0.401040    11.00000    0.02628    0.03478 =
         0.05173   -0.00075   -0.01773   -0.00890
AFIX  23
H90A  2   -0.157321    0.769493    0.396524    11.00000   -1.20000
H90B  2   -0.043898    0.775901    0.372352    11.00000   -1.20000
AFIX   0
C91   1   -0.103402    0.725079    0.491319    11.00000    0.02214    0.03637 =
         0.04582   -0.00198   -0.01120   -0.00861
AFIX  23
H91A  2   -0.146100    0.780891    0.521111    11.00000   -1.20000
H91B  2   -0.140842    0.682002    0.517540    11.00000   -1.20000
AFIX   0
C93   1    0.022111    0.623993    0.547601    11.00000    0.02314    0.03824 =
         0.05030    0.00589   -0.01391   -0.01377
C95   1    0.130393    0.594959    0.547011    11.00000    0.02352    0.03012 =
         0.03885   -0.00171   -0.01114   -0.00962
C96   1    0.200250    0.641020    0.507963    11.00000    0.02378    0.03003 =
         0.03701    0.00133   -0.01085   -0.01004
AFIX  43
H96   2    0.181380    0.694792    0.479033    11.00000   -1.20000
AFIX   0
C97   1    0.159000    0.517757    0.588716    11.00000    0.02467    0.03472 =
         0.03389    0.00002   -0.00939   -0.01335
AFIX  43
H97   2    0.111358    0.485973    0.615566    11.00000   -1.20000
AFIX   0
N58   3    0.253799    0.486269    0.592184    11.00000    0.02428    0.02934 =
         0.03661    0.00155   -0.01024   -0.01011

rem restraints
DFIX 0.88 0.03 N63 H63 N92 H92

N63   3    0.359958    0.723800    0.425219    11.00000    0.02388    0.03459 =
         0.06147    0.01190   -0.01933   -0.01390
H63   2    0.300376    0.740910    0.419617    11.00000   -1.20000
N92   3   -0.003174    0.693198    0.499831    11.00000    0.02234    0.03339 =
         0.04215    0.00440   -0.01292   -0.01265
H92   2    0.039871    0.723556    0.472667    11.00000   -1.20000
O62   4    0.463584    0.617930    0.481374    11.00000    0.02544    0.03746 =
         0.06568    0.01045   -0.02267   -0.01358
O89   4   -0.042918    0.655437    0.362860    11.00000    0.03461    0.03642 =
         0.04574   -0.00149   -0.01490   -0.01237
O94   4   -0.036971    0.583596    0.591636    11.00000    0.03730    0.06982 =
         0.11036    0.05002   -0.03933   -0.03610
rem counterion
CL1   5    0.141306    0.829858    0.384829    11.00000    0.02403    0.02717 =
         0.03644    0.00185   -0.00660   -0.01157

rem restraints
SADI 0.01 C1S CL2 C1S CL3
SIMU 0.01 C1S > CL3'

rem lattice solvent molecules
PART 1
C1S   1    0.027744    0.951474    0.172269    31.00000    0.13984    0.06780 =
         0.16114    0.03119   -0.04102   -0.01521
AFIX  23
H1S1  2    0.099725    0.911786    0.160096    31.00000   -1.20000
H1S2  2   -0.018085    0.925442    0.221012    31.00000   -1.20000
AFIX   0
CL2   5    0.000182    0.948071    0.092496    31.00000    0.09633    0.09261 =
         0.16017   -0.02289   -0.02942   -0.04935
CL3   5    0.019877    1.045935    0.203657    31.00000    0.14796    0.11944 =
         0.07239   -0.01605    0.00357   -0.07535

PART 2
SAME C1S > CL3
C1S'  1    0.019022    0.989504    0.138196    41.00000    0.13713    0.09308 =
         0.14173    0.01187   -0.02327   -0.02861
AFIX  23
H1S3  2   -0.026008    0.979117    0.115073    41.00000   -1.20000
H1S4  2    0.092302    0.962613    0.100514    41.00000   -1.20000
AFIX   0
CL2'  5   -0.001193    0.945209    0.230227    41.00000    0.11279    0.09301 =
         0.08655    0.01468   -0.02634   -0.04308
CL3'  5   -0.008596    1.105559    0.143218    41.00000    0.11102    0.09725 =
         0.14014    0.02233   -0.02352   -0.03365

HKLF 4


REM  xs3022a in P-1
REM wR2 = 0.1465, GooF = S = 1.029, Restrained GooF = 1.045 for all data
REM R1 = 0.0500 for 9314 Fo > 4sig(Fo) and 0.0757 for all 13000 data
REM 1089 parameters refined using 652 restraints

END

WGHT      0.0758      1.2025

REM Instructions for potential hydrogen bonds
EQIV $1 -x, -y+2, -z+1
HTAB C21 Cl3_$1
HTAB C21 Cl2'_$1
HTAB C21 Cl1
HTAB C22 Cl1_$1
HTAB C36 Cl1
EQIV $2 -x, -y+1, -z+1
HTAB C40 O94_$2
EQIV $3 -x+1, -y+1, -z+1
HTAB C45 O62_$3
EQIV $4 x, y-1, z
HTAB C49 O25_$4
HTAB N23 Cl1
HTAB N34 Cl1
HTAB C57 O66_$3
HTAB C57 O62_$3
HTAB C57 O47
HTAB C57 O10
HTAB C59 O62_$3
EQIV $5 -x+1, -y+1, -z
HTAB C69 O79_$5
HTAB C74 O76_$5
HTAB C68' O13_$3
EQIV $6 -x, -y+2, -z
HTAB C80' Cl3'_$6
EQIV $7 x, y, z-1
HTAB C81' O13_$7
HTAB C84 Cl2
HTAB C87 O94_$2
HTAB C91 O25_$1
HTAB N63 Cl1
HTAB N92 Cl1
HTAB C1S N34

REM Highest difference peak  0.631,  deepest hole -0.461,  1-sigma level  0.049
Q1    1  -0.0415  0.9371  0.1399  11.00000  0.05    0.57
Q2    1   0.0573  0.9134  0.0944  11.00000  0.05    0.46
Q3    1   0.0583  0.9433  0.1389  11.00000  0.05    0.40
Q4    1  -0.0012  0.9822  0.0739  11.00000  0.05    0.37
Q5    1   0.7041  0.5785 -0.0906  11.00000  0.05    0.36
Q6    1   0.0007  0.9886  0.2234  11.00000  0.05    0.32
Q7    1   0.0836  1.0284  0.2135  11.00000  0.05    0.32
Q8    1  -0.0749  0.9556  0.2620  11.00000  0.05    0.31
Q9    1   0.0815  0.7447 -0.0463  11.00000  0.05    0.27
Q10   1  -0.0004  0.5524  0.5449  11.00000  0.05    0.27
;
_shelx_res_checksum              39878

_shelx_hkl_file                  
;
   0   0   1 11398.1 217.079  22
   0   0   1 11403.8 214.352  21
   0   0  -1 11595.1 241.941   3
   0   0   2 15219.4 343.127  22
   0   0   2 15222.3 340.117  21
   0   0  -2 15069.4 386.052   3
   0   0  -3 54170.9 835.169   5
   0   0   3 54636.7 858.508  21
   0   0  -3 54530.5 946.920   3
   0   0  -4 37148.8 762.676   5
   0   0  -4 39086.9 886.322   3
   0   0   4 38430.9 789.858  21
   0   0   5 13809.3 506.574   1
   0   0  -5 14856.4 614.479   3
   0   0   5 13892.2 231.391  23
   0   0   5 13756.6 525.889  21
   0   0  -6 46307.0 1190.56   3
   0   0   6 47689.2 1080.59  21
   0   0   7 28761.2 848.090   1
   0   0  -7 29320.1 1026.55   3
   0   0   7 29830.1 927.205  21
   0   0  -7 29040.4 1137.35  20
   0   0   8 47167.5 1189.27   1
   0   0  -8 50256.2 1460.99   3
   0   0   8 50122.8 1324.62  21
   0   0  -8 48844.5 1607.37  20
   0   0  -9 11005.9 753.684   3
   0   0   9 10277.3 567.879   1
   0   0  -9 11175.2 848.266  20
   0   0   9 11048.5 687.963  21
   0   0  10 2243.79 310.873   1
   0   0 -10 1984.80 407.158   3
   0   0  10 1854.46 362.662  21
   0   0 -10 2573.92 517.917  20
   0   0 -11 633.631 347.712   3
   0   0  11 264.820 268.738  21
   0   0 -11 750.356 393.587  20
   0   0 -12 2919.49 576.917  20
   0   0  12 3131.83 505.174  21
   0   0 -12 2469.34 505.428   3
   0   0  12 2875.69 341.362  10
   0   0 -12 2764.10 309.388  16
   0   0  12 1944.66 329.685  14
   0   0  12 2702.07 304.515  26
   0   0 -13-106.224 371.424  20
   0   0  13-22.2099 298.811  21
   0   0  13-72.8806 221.402  10
   0   0 -13 548.097 351.396   3
   0   0 -13-297.856 212.188  16
   0   0  13 312.199 266.262  14
   0   0  13 125.485 197.611  26
   0   0 -14 1901.37 285.884  16
   0   0  14 1279.63 245.016  26
   0   0  14 1271.41 285.210  10
   0   0 -15 10172.7 533.003  16
   0   0  15 10530.7 541.622  26
   0   0  15 9533.22 581.476  10
   0   0  16 51.0485 175.898  26
   0   0 -16 335.694 220.673  16
   0   0 -16-359.004 279.929  13
   0   0  16-80.7100 206.311  10
   0   0 -17 1140.43 272.036  13
   0   0  17 1125.78 241.337  10
   0   0 -18 1378.37 214.279  13
   0   0 -19 495.969 164.290  11
   0   1 -19-148.625 138.852  11
   0  -1  18 293.088 159.749  10
   0   1 -17 189.174 176.452  16
   0  -1  17 658.686 222.383  10
   0  -1  16 35.1909 166.798  26
   0   1 -16 418.912 224.398  16
   0   1 -16 184.739 227.583  13
   0  -1  16 41.7402 211.059  10
   0  -1  15 923.887 304.362  10
   0  -1  15 844.666 200.308  26
   0   1 -15 751.267 254.824  16
   0  -1  14-108.498 252.051  10
   0   1 -14 349.949 223.476  16
   0  -1  14 126.810 193.077  26
   0   1 -13 162.327 395.210  20
   0  -1  13 527.790 320.097  21
   0   1 -13 290.127 291.712   3
   0  -1  13 176.418 231.815  10
   0  -1  13 842.751 315.016  14
   0   1 -13 260.542 203.779  16
   0  -1  13 384.032 203.976  26
   0   1 -12 910.806 489.351  20
   0  -1  12 433.191 290.901  21
   0   1 -12 654.275 370.631   3
   0  -1  12 681.742 231.861  10
   0   1 -12 1141.25 256.239  16
   0  -1  12 710.680 267.583  14
   0  -1  12 624.406 190.268  26
   0  -1  11 4141.69 506.690  21
   0   1 -11 4324.46 652.851  20
   0   1 -11 4614.91 637.700   3
   0   1 -10 151.671 323.818  20
   0  -1  10 426.499 255.885  21
   0  -1  10 535.812 204.199   1
   0   1 -10 600.094 324.676   3
   0   1  -9 6443.30 664.907  20
   0  -1   9 8022.79 580.563  21
   0   1  -9 7674.00 644.738   3
   0  -1   9 7794.90 521.593   1
   0  -1   8 8648.54 557.331  21
   0   1  -8 8645.55 725.047  20
   0   1  -8 9865.81 669.796   3
   0  -1   8 8903.96 533.778   1
   0  -1   7 15650.3 670.848  21
   0   1  -7 14520.4 823.671  20
   0   1  -7 15099.5 744.163   3
   0  -1   7 13762.8 610.238   1
   0  -1   6 11113.0 518.319  21
   0   1  -6 11824.2 675.678  20
   0   1  -6 10893.5 594.047   3
   0  -1   6 10358.9 495.183   1
   0   1  -5 79882.9 1294.13   5
   0  -1   5 83344.0 1360.41  21
   0   1  -5 83857.8 1639.61  20
   0   1  -5 83425.5 1521.94   3
   0  -1   5 80065.4 1349.18   1
   0   1  -4 992.913 217.316   5
   0   1  -4 948.734 268.074  20
   0  -1   4 1276.37 205.277  21
   0   1  -4 1181.43 239.685   3
   0  -1   4 856.852 192.479   1
   0   1  -3 8010.74 285.470   5
   0  -1   3 8267.72 316.013  21
   0   1  -3 7757.07 395.639  20
   0   1  -3 8430.74 376.090   3
   0  -1   3 8107.87 335.569   1
   0  -1   2 90188.8 1041.57  21
   0   1  -2 89036.4 1222.56  20
   0   1  -2 88282.4 992.765  25
   0   1  -2 89835.8 972.924   5
   0   1  -2 88858.0 989.438   4
   0   1  -2 87408.5 1149.73   3
   0  -1   2 87877.8 1106.18   1
   0   1  -1 43195.8 473.650   4
   0  -1   1 42697.9 592.047   1
   0   1  -1 43056.4 532.853  25
   0  -1   1 43183.7 524.241  21
   0   1  -1 43633.7 649.545  20
   0  -1   0 56698.9 642.071   1
   0   1   0 56893.3 604.714  22
   0   1   0 56050.5 696.005  20
   0  -1  -1 76687.5 921.811   3
   0   1   1 77064.9 864.936  22
   0  -1  -2 228.790 126.848   3
   0   1   2 364.686 118.666  22
   0  -1  -3 4921.05 307.400   3
   0   1   3 4855.98 274.424  22
   0   1   3 4799.70 274.792  21
   0  -1  -4 10652.0 495.066   3
   0   1   4 10983.9 442.703  22
   0   1   4 11090.3 445.783  21
   0  -1  -5 1033.31 263.933   3
   0   1   5 1161.07 245.620  21
   0  -1  -6 1824.38 327.672   3
   0   1   6 1475.35 290.475  21
   0  -1  -7 1209.68 331.421   3
   0   1   7 1767.04 255.334   1
   0   1   7 1651.00 315.535  21
   0   1   8 13554.0 602.875   1
   0  -1  -8 13766.3 789.885   3
   0   1   8 13922.0 712.482  21
   0   1   9 2838.46 324.417   1
   0  -1  -9 2111.72 412.469   3
   0  -1  -9 2911.99 527.406  20
   0   1   9 2477.86 390.521  21
   0  -1 -10 122.698 286.611   3
   0  -1 -10-309.238 383.805  20
   0   1  10 151.799 261.907  21
   0  -1 -11 3542.46 570.287   3
   0  -1 -11 3933.14 644.530  20
   0   1  11 3056.71 442.468  21
   0   1  12 1936.53 437.601  21
   0  -1 -12 1825.90 508.024  20
   0  -1 -12 1588.93 415.709   3
   0   1  12 2095.72 316.572  10
   0   1  12 1366.12 318.113  14
   0   1  12 1544.59 249.077  26
   0   1  13 1003.73 403.409  21
   0  -1 -13 1349.54 541.127  20
   0   1  13 1893.07 330.731  10
   0  -1 -13 1062.33 419.698   3
   0   1  13 854.933 293.960  14
   0   1  13 1440.52 252.998  26
   0   1  14 583.729 213.668  26
   0   1  14 344.990 228.314  10
   0   1  15 49.7429 171.824  26
   0   1  15 190.545 239.138  10
   0   1  16 1583.23 254.799  26
   0  -1 -16 1349.61 309.669  13
   0   1  16 1305.37 281.830  10
   0  -1 -17 263.129 239.577  13
   0   1  17 597.269 224.922  10
   0  -1 -18-205.770 193.171  13
   0  -1 -19 653.370 183.234  11
   0   2 -18 55.3366 150.894  16
   0   2 -18-224.308 167.247  11
   0   2 -17 2580.22 280.954  16
   0  -2  17 2238.68 288.494  10
   0   2 -16 1530.90 285.622  16
   0  -2  16 1067.15 216.180  26
   0  -2  16 1209.26 276.929  10
   0   2 -15 2157.30 323.026  16
   0  -2  15 2292.82 281.865  26
   0  -2  15 1765.15 312.365  10
   0   2 -14 3359.61 364.020  16
   0  -2  14 3405.66 349.337  26
   0  -2  14 3190.40 394.660  10
   0  -2  13 101.823 287.532  21
   0   2 -13 376.280 247.997  16
   0  -2  13-207.568 266.008  14
   0  -2  13-71.7746 185.935  26
   0  -2  13 133.853 244.426  10
   0  -2  12 6326.21 651.188  21
   0   2 -12 7145.02 828.416  20
   0  -2  12 7879.14 536.915  10
   0   2 -12 6641.55 457.868  16
   0  -2  12 7365.15 498.856  14
   0  -2  12 7463.99 464.848  26
   0  -2  11 1989.96 404.380  21
   0   2 -11 1248.14 449.310  20
   0  -2  11 1802.90 317.944   1
   0   2 -11 1006.01 374.377   3
   0   2 -10 2719.22 525.472  20
   0  -2  10 2032.18 371.568  21
   0  -2  10 2608.07 357.507   1
   0   2 -10 3026.11 475.749   3
   0   2  -9 14038.7 932.587  20
   0  -2   9 13107.7 725.250  21
   0   2  -9 12207.0 810.606   3
   0  -2   9 12728.3 691.998   1
   0  -2   8 11110.5 624.894  21
   0   2  -8 11832.1 819.789  20
   0   2  -8 11554.4 728.426   3
   0  -2   8 10745.5 599.232   1
   0  -2   7 5649.68 428.674  21
   0   2  -7 5264.15 539.343  20
   0  -2   7 4913.05 405.878   1
   0   2  -7 5537.89 490.519   3
   0  -2   6 3324.35 315.305  21
   0   2  -6 3226.05 435.124  20
   0   2  -6 3817.31 402.039   3
   0  -2   6 3190.82 317.357   1
   0   2  -5 3407.02 265.378   5
   0  -2   5 3077.11 284.523  21
   0   2  -5 3562.19 400.656  20
   0  -2   5 3318.04 309.230   1
   0   2  -5 3416.68 359.944   3
   0  -2   4 13277.1 464.222  21
   0   2  -4 13291.0 409.935  25
   0   2  -4 13534.2 414.813   5
   0  -2   4 14318.1 522.390   1
   0   2  -4 14760.7 572.579   3
   0  -2   3 153457. 1749.23  21
   0   2  -3 152319. 2071.76  20
   0   2  -3 153768. 1707.40  25
   0   2  -3 151149. 1606.31   5
   0   2  -3 151159. 1643.76   4
   0  -2   3 150858. 1885.40   1
   0   2  -3 150754. 1952.37   3
   0   2  -2 14227.4 492.094  20
   0  -2   2 13948.1 351.923  21
   0   2  -2 14133.0 360.465  25
   0  -2   2 14909.6 424.000  24
   0   2  -2 14471.1 269.838   5
   0  -2   2 14046.2 425.947   1
   0   2  -2 15051.7 294.010   4
   0  -2   1 187.858 118.074   1
   0  -2   1 122.216 97.9570  24
   0   2  -1 156.526 102.545  25
   0  -2   1 292.699 89.8896  21
   0   2  -1 268.778 149.911  20
   0  -2   0 5806.04 222.416   1
   0   2   0 5236.91 254.772  20
   0   2   0 5580.70 188.246  22
   0  -2  -1 4796.81 200.848   1
   0   2   1 4387.38 194.689  22
   0  -2  -2 1887.42 209.261   3
   0   2   2 1980.14 180.429  22
   0  -2  -3 23869.3 656.772   3
   0  -2  -3 23449.9 312.901   2
   0   2   3 24349.0 590.122  22
   0  -2  -4 31793.1 848.815   3
   0   2   4 32742.3 771.855  22
   0  -2  -5 39852.1 1047.79   3
   0   2   5 42548.8 966.170  22
   0   2   5 41350.3 984.440  21
   0  -2  -6 16734.2 741.468   3
   0   2   6 17790.1 691.516  21
   0  -2  -7 2276.25 390.115   3
   0   2   7 2129.68 368.646  21
   0  -2  -8 6992.85 587.380   3
   0   2   8 6697.34 425.628   1
   0   2   8 6321.62 528.298  21
   0   2   9 7128.55 459.834   1
   0  -2  -9 7684.84 665.842   3
   0   2   9 7274.30 585.266  21
   0  -2 -10 34.7309 268.304   3
   0  -2 -10 2.09245 333.737  20
   0   2  10 77.7483 242.230  21
   0  -2 -11-115.518 335.051   3
   0   2  11 360.664 301.471  21
   0  -2 -11 348.337 417.432  20
   0   2  12-199.018 298.124  21
   0  -2 -12 516.810 349.169  20
   0  -2 -12 788.743 387.271   3
   0   2  12 1009.34 258.136  10
   0   2  12 605.619 288.492  14
   0   2  12 419.681 169.390  26
   0   2  13 88.1414 342.598  21
   0  -2 -13 226.438 454.817  20
   0   2  13 157.745 219.022  10
   0  -2 -13 900.856 372.862   3
   0   2  13-125.160 293.163  14
   0   2  13-5.64273 176.985  26
   0   2  14 241.632 208.005  26
   0   2  14 218.150 221.373  10
   0   2  15 5818.77 412.324  26
   0  -2 -15 6334.25 572.434  13
   0   2  15 7296.00 491.838  10
   0   2  16 531.244 188.702  26
   0  -2 -16 97.8748 285.786  13
   0   2  16 37.7027 202.194  10
   0  -2 -17 326.642 262.884  13
   0  -2 -18-197.355 217.800  13
   0  -2 -19 225.338 142.043  13
   0  -2 -19 604.044 182.583  11
   0   3 -18 343.508 179.021  16
   0  -3  18 75.0671 155.238  10
   0   3 -18 393.376 151.906  11
   0   3 -17 92.3632 199.808  16
   0  -3  17 268.886 203.497  10
   0   3 -16 516.004 241.697  16
   0  -3  16 685.362 191.378  26
   0  -3  16 551.248 247.761  10
   0   3 -15 2985.81 365.271  16
   0  -3  15 2334.84 288.151  26
   0  -3  15 2892.42 371.515  10
   0   3 -14 3485.00 391.838  16
   0  -3  14 3324.45 339.156  26
   0  -3  14 3437.70 404.942  10
   0   3 -13 15524.3 1247.90  20
   0   3 -13 16858.2 703.540  16
   0  -3  13 16084.9 688.446  26
   0  -3  13 16406.8 792.868  10
   0  -3  12 676.827 255.836  10
   0  -3  12 732.710 260.096  14
   0   3 -12 465.387 237.128  16
   0  -3  12 927.054 333.470  21
   0   3 -12 1089.72 491.248  20
   0  -3  11 481.839 307.634  21
   0   3 -11 686.496 438.332  20
   0  -3  11 1133.33 307.888   1
   0  -3  11 835.051 264.368  10
   0   3 -11 752.578 211.257  16
   0  -3  11 706.707 221.559  14
   0  -3  11 521.830 240.861  27
   0  -3  10 80.0672 196.547   1
   0  -3  10 421.812 266.294  21
   0   3 -10 294.564 339.440  20
   0  -3   9 2739.67 363.961   1
   0  -3   9 2457.84 358.648  21
   0   3  -9 2647.79 501.056  20
   0   3  -8 3729.98 462.702   3
   0  -3   8 3116.62 358.481   1
   0  -3   8 3192.23 365.577  21
   0   3  -8 3663.62 503.100  20
   0   3  -7 11653.0 679.176   3
   0  -3   7 10268.1 594.151   1
   0   3  -7 10422.3 715.927  20
   0  -3   7 10604.6 569.466  21
   0  -3   6 16116.9 683.501   1
   0  -3   6 17003.9 634.720  21
   0   3  -6 17422.4 848.228  20
   0  -3   5 10456.4 518.722   1
   0  -3   5 10468.4 466.966  21
   0   3  -5 11041.5 634.987  20
   0   3  -5 11033.6 432.222  25
   0   3  -5 10389.8 397.805   5
   0  -3   4 426.715 207.387   1
   0   3  -4 379.349 270.252  20
   0  -3   4 546.481 171.529  21
   0   3  -4 298.847 138.106  25
   0   3  -4 419.717 121.904   5
   0  -3   3 18350.4 588.553   1
   0   3  -3 18084.5 395.868   4
   0  -3   3 17479.4 477.963  21
   0   3  -3 17297.5 660.419  20
   0   3  -3 16687.8 491.730  25
   0   3  -3 18067.7 365.634   5
   0  -3   2 85862.1 1278.61  24
   0   3  -2 86635.2 1207.03  25
   0  -3   2 86956.2 1303.07   1
   0   3  -2 86255.7 935.842   4
   0  -3   2 87311.1 1118.18  21
   0   3  -2 85997.6 1429.06  20
   0   3  -1 4404.71 226.484  22
   0  -3   1 4724.82 270.567  24
   0   3  -1 4368.97 262.223  25
   0   3  -1 4090.26 321.660  20
   0  -3   1 4590.92 286.641   1
   0   3   0 307149. 3262.25  20
   0   3   0 304419. 2938.02  22
   0  -3   0 304370. 3086.42   1
   0   3   1 23283.5 513.252  22
   0  -3  -1 23414.6 593.089   6
   0  -3  -1 23943.4 541.226   1
   0   3   2 6606.64 322.916  22
   0  -3  -2 5887.37 361.616   3
   0  -3  -2 5709.08 280.689   1
   0   3   3 228859. 2614.73  22
   0  -3  -3 236394. 2231.41   2
   0  -3  -3 233225. 2821.63   3
   0   3   4 759796. 7136.86  22
   0  -3  -4 750171. 6385.89   2
   0  -3  -4 757609. 7413.14   3
   0   3   5 79236.7 1474.44  21
   0   3   5 81531.5 1456.73  22
   0  -3  -5 78676.3 1600.29   3
   0   3   6 450.393 242.567  21
   0   3   6 369.515 239.765  22
   0  -3  -6 438.216 313.747   3
   0   3   7 21438.5 848.424  21
   0  -3  -7 19617.5 905.844   3
   0   3   8 1615.74 353.386  21
   0  -3  -8 1525.68 385.704   3
   0   3   9 8568.38 641.311  21
   0  -3  -9 7937.54 698.064   3
   0   3  10 2068.40 390.533  21
   0  -3 -10 2210.53 477.462   3
   0  -3 -11 47.6487 306.284   3
   0   3  11 79.2521 227.467  14
   0   3  11-27.1184 283.827  21
   0  -3 -11 217.279 409.077  20
   0  -3 -12 4968.92 760.518  20
   0   3  12 5950.36 670.715  21
   0  -3 -12 6008.69 775.457   3
   0   3  12 5729.95 448.586  10
   0   3  12 4169.82 414.243  14
   0   3  12 4781.54 385.710  26
   0   3  13 150.025 221.628  10
   0  -3 -13 582.910 480.127   3
   0   3  13 81.6392 186.663  26
   0  -3 -13-232.733 392.290  20
   0   3  13-21.4192 320.266  21
   0   3  14 8383.42 505.102  26
   0   3  14 9063.98 543.006  10
   0   3  15 1433.94 250.225  26
   0  -3 -15 2010.93 411.413  13
   0   3  15 1370.30 264.195  10
   0   3  16 4032.69 332.495  26
   0  -3 -16 5119.02 493.660  13
   0  -3 -17-78.1210 251.177  13
   0  -3 -18 504.580 223.049  13
   0   4 -18 1266.14 205.471  16
   0  -4  18 1172.37 208.100  10
   0   4 -17 132.032 207.857  16
   0  -4  17 453.050 215.385  10
   0   4 -16 1502.62 292.259  16
   0  -4  16 1436.29 220.190  26
   0  -4  16 1512.82 295.088  10
   0   4 -15 1767.11 331.594  16
   0  -4  15 1535.96 263.519  26
   0  -4  15 1209.75 274.121  10
   0   4 -14 25493.1 884.382  16
   0  -4  14 22689.6 817.472  26
   0  -4  14 25186.0 979.996  10
   0  -4  13 392.126 296.618  10
   0   4 -13 1008.12 312.165  16
   0   4 -13 400.701 453.102  20
   0   4 -12 1851.72 537.790  20
   0  -4  12 1939.83 392.769   1
   0  -4  12 1547.03 318.993  10
   0  -4  12 807.845 232.029  14
   0   4 -12 1964.59 324.454  16
   0  -4  12 1261.73 312.935  27
   0  -4  11 2075.83 401.507  21
   0   4 -11 1501.71 472.467  20
   0  -4  11 2482.87 421.306   1
   0  -4  11 1502.87 298.397  10
   0  -4  11 1676.68 246.091  14
   0   4 -11 1672.59 274.347  16
   0  -4  11 1929.33 325.763  27
   0  -4  10-257.270 216.293  21
   0   4 -10-203.704 368.205  20
   0  -4  10-23.8058 218.788   1
   0   4  -9 3739.69 561.178  20
   0  -4   9 3252.45 385.727  21
   0  -4   9 3404.00 417.528   1
   0   4  -8 27930.0 1259.24  20
   0  -4   8 26581.0 947.976  21
   0  -4   8 26648.8 1015.63   1
   0   4  -7 37996.7 1381.42  20
   0  -4   7 36689.5 1039.98  21
   0  -4   7 37050.5 1140.98   1
   0   4  -6 5377.71 538.891  20
   0  -4   6 5206.21 390.048  21
   0   4  -6 5476.10 355.434  25
   0  -4   6 5167.36 441.548   1
   0  -4   5 12931.7 517.906  21
   0   4  -5 12269.1 706.268  20
   0   4  -5 11812.0 497.399  25
   0  -4   5 12600.0 610.808   1
   0  -4   4 9853.78 514.910   1
   0   4  -4 9863.50 430.064  25
   0   4  -4 9106.28 579.484  20
   0  -4   4 9871.65 407.374  21
   0   4  -4 9999.70 301.253   5
   0   4  -3 492.157 97.7785   4
   0  -4   3 563.738 221.300   1
   0  -4   3 464.237 198.429  24
   0   4  -3 414.499 189.845  25
   0  -4   3 403.773 146.820  21
   0   4  -3 524.531 273.418  20
   0   4  -3 458.125 83.9881   5
   0  -4   2 72996.9 1045.38  21
   0   4  -2 72457.5 1403.66  20
   0  -4   2 71562.2 1232.36  24
   0   4  -2 72544.7 1211.09  25
   0  -4   2 74589.7 1286.73   1
   0   4  -2 70957.5 799.772   4
   0   4  -1 1068.28 169.710  22
   0   4  -1 1053.72 270.774  20
   0  -4   1 1099.75 215.278  24
   0   4  -1 1350.77 229.503  25
   0  -4   1 1552.67 240.049   1
   0  -4   0 15781.4 529.019   1
   0   4   0 15315.6 531.918  25
   0  -4   0 16984.1 586.546   6
   0   4   0 15557.7 607.902  20
   0   4   0 16102.3 441.090  22
   0  -4  -1 5459.24 323.970   1
   0  -4  -1 5678.52 387.338   6
   0   4   1 5427.06 292.761  22
   0  -4  -2 1225.96 266.409   3
   0  -4  -2 892.524 198.103   1
   0  -4  -2 1006.21 247.368   6
   0   4   2 982.221 196.387  22
   0  -4  -3 5811.18 426.542   3
   0   4   3 5856.99 344.790  22
   0  -4  -4 43501.3 1137.61   3
   0  -4  -4 43614.1 655.845   2
   0   4   4 45261.8 1004.80  22
   0  -4  -5 9451.50 586.307   3
   0   4   5 9878.09 509.755  22
   0  -4  -6 5545.34 501.686   3
   0   4   6 4883.88 453.076  21
   0   4   6 5629.34 443.734  22
   0  -4  -7 329.434 308.623   3
   0   4   7 354.783 260.630  21
   0  -4  -8 17984.3 954.932   3
   0   4   8 18152.4 867.861  21
   0  -4  -9 8237.10 732.940   3
   0   4   9 9349.80 676.742  21
   0  -4 -10 143.807 312.495   3
   0   4  10 461.886 306.988  21
   0   4  11 4182.31 367.999  26
   0   4  11 4679.40 595.945  21
   0  -4 -11 4256.21 631.041   3
   0   4  11 3366.62 383.145  14
   0   4  11 5036.57 381.074  12
   0   4  12 1754.08 441.836  21
   0  -4 -12 878.609 443.086  20
   0  -4 -12 936.293 359.515   3
   0   4  12 2083.23 305.054  10
   0   4  12 1346.69 259.167  26
   0   4  12 1349.24 256.010  12
   0  -4 -13 561.076 472.736  20
   0   4  13 118.597 306.988  21
   0   4  13 29.2139 196.277  10
   0  -4 -13-679.259 414.059   3
   0   4  13 260.376 176.859  26
   0   4  13-171.440 229.566  12
   0   4  14 67.6812 188.327  26
   0   4  14 410.194 212.255  12
   0  -4 -14-98.1635 301.776  13
   0   4  14 232.366 202.814  10
   0   4  15 2032.55 274.423  26
   0  -4 -15 1731.64 402.053  13
   0   4  16 265.868 168.750  26
   0  -4 -16 35.5205 287.510  13
   0  -4 -17 501.904 263.812  13
   0  -4 -18 20.4272 206.104  13
   0  -4 -18-98.1003 200.500  11
   0  -5  18 737.855 170.279  10
   0   5 -18 567.668 170.506  16
   0  -5  17 29.4637 191.254  10
   0   5 -17 180.297 218.805  16
   0  -5  16 419.774 242.651  10
   0   5 -16 607.284 256.430  16
   0  -5  15 5073.34 462.413  10
   0  -5  15 5130.31 383.778  26
   0   5 -15 5089.15 455.471  16
   0  -5  14 423.229 260.887  10
   0  -5  14 540.314 202.984  26
   0   5 -14 572.791 276.235  16
   0   5 -13 9031.51 560.378  16
   0  -5  13 9411.03 629.864  10
   0   5 -12 2553.32 620.637  20
   0  -5  12 759.512 298.249   1
   0  -5  12 1840.49 344.642  10
   0   5 -12 1476.84 287.046  16
   0  -5  12 1450.33 335.960  27
   0   5 -11 48579.5 2021.48  20
   0  -5  11 51769.3 1715.84   1
   0  -5  11 51246.4 1375.05  10
   0   5 -11 51021.7 1199.71  16
   0  -5  11 50441.8 1324.09  27
   0  -5  10 3603.69 394.073  27
   0   5 -10 3423.17 607.453  20
   0  -5  10 2825.95 448.267   1
   0  -5  10 3043.09 361.225  10
   0   5 -10 2989.18 338.718  16
   0  -5  10 3045.34 340.581   7
   0  -5   9 621.330 295.752   1
   0  -5   9 222.450 183.687  21
   0   5  -9 571.411 401.293  20
   0  -5   8 253.645 250.693   1
   0  -5   8 385.219 199.968  21
   0   5  -8 262.812 303.247  20
   0  -5   7 17318.5 836.814   1
   0   5  -7 18131.4 990.890  20
   0  -5   7 18006.2 731.196  21
   0  -5   6 203293. 3083.61   1
   0  -5   6 203643. 2726.71  21
   0   5  -6 203263. 3409.37  20
   0   5  -6 209115. 2734.61  25
   0  -5   5 11414.7 631.882   1
   0  -5   5 12157.1 508.659  21
   0   5  -5 10727.7 697.509  20
   0   5  -5 10827.5 520.544  25
   0  -5   4 2418.04 325.971   1
   0  -5   4 2460.15 251.061  21
   0   5  -4 2749.10 401.603  20
   0   5  -4 2521.41 293.300  25
   0  -5   3 3406.73 351.552   1
   0   5  -3 3525.76 151.312   4
   0   5  -3 3498.42 406.576  20
   0  -5   3 4103.39 269.518  21
   0   5  -3 3519.94 110.196   5
   0  -5   3 4218.22 352.992  24
   0   5  -3 3956.86 321.097  25
   0   5  -2 26834.9 378.077   4
   0  -5   2 27077.5 818.975   1
   0   5  -2 27418.6 916.543  20
   0   5  -2 26392.5 777.068  25
   0  -5   2 25477.6 767.500  24
   0   5  -2 26844.4 658.091  22
   0  -5   1 6414.08 407.327   1
   0   5  -1 6975.12 321.048  22
   0   5  -1 7052.29 483.580  20
   0  -5   1 6658.50 393.872  24
   0   5  -1 7091.21 428.873  25
   0  -5   0 6680.79 403.889   1
   0   5   0 7350.84 488.848  20
   0   5   0 6900.49 317.966  22
   0  -5   0 6069.08 423.419   6
   0   5   0 7106.47 418.057  25
   0  -5  -1 50550.9 1055.39   1
   0   5   1 50802.3 927.852  22
   0  -5  -1 53231.5 1150.99   6
   0   5   1 51009.0 1112.44  25
   0  -5  -2 24431.1 731.481   1
   0  -5  -2 24703.2 841.901   3
   0   5   2 25301.3 675.304  22
   0  -5  -2 25055.5 792.930   6
   0   5   2 25858.7 779.203  25
   0  -5  -3 2670.78 365.748   3
   0   5   3 3560.63 306.453  22
   0  -5  -3 3282.01 351.370   6
   0   5   3 3380.24 343.167  25
   0   5   4 1740.30 269.281  22
   0  -5  -4 1588.31 171.030   2
   0  -5  -4 1843.56 342.275   3
   0   5   5 542.061 229.355  22
   0  -5  -5 473.090 293.822   3
   0   5   6 26390.5 971.648  21
   0   5   6 27870.0 951.414  22
   0  -5  -6 29508.6 1129.19   3
   0   5   7 397.951 274.123  21
   0  -5  -7 490.753 330.523   3
   0   5   8 3616.99 458.540  21
   0  -5  -8 3447.33 505.512   3
   0   5   9 5252.92 493.063  25
   0   5   9 4427.91 526.531  21
   0  -5  -9 5154.50 607.462   3
   0   5  10 558.172 239.656  25
   0   5  10 539.571 303.188  21
   0  -5 -10 284.440 325.780   3
   0   5  11 320.029 332.903  21
   0  -5 -11 990.836 396.082   3
   0   5  11 354.745 207.163  26
   0   5  11 225.912 197.896  12
   0   5  12 1598.27 455.957  21
   0   5  12 1674.19 284.746  10
   0  -5 -12 610.147 371.317   3
   0   5  12 1736.50 286.033  26
   0   5  12 1553.47 282.776  12
   0   5  13 11163.5 583.457  26
   0  -5 -13 12345.8 724.371  13
   0   5  13 10382.1 572.232  12
   0   5  14 454.101 211.351  26
   0   5  14-4.26447 200.664  12
   0  -5 -14 417.024 324.295  13
   0   5  15 688.400 214.875  26
   0  -5 -15 854.029 349.722  13
   0   5  15 445.570 208.764  12
   0   5  16 92.7977 145.522  26
   0  -5 -16-27.1142 281.551  13
   0  -5 -17-190.770 238.424  13
   0  -5 -18 16.3930 191.803  13
   0  -5 -18-305.115 194.039  11
   0  -6  17 2417.30 281.241  10
   0   6 -17 2504.28 285.259  16
   0  -6  16 769.886 246.621  10
   0   6 -16 1072.39 269.370  16
   0  -6  15 4.83394 237.827  10
   0  -6  15 95.5357 164.275  26
   0   6 -15 51.6342 264.432  16
   0  -6  14 5096.20 496.268  10
   0   6 -14 5232.23 462.776  16
   0  -6  13 2601.90 396.875  10
   0   6 -13 2629.15 375.617  16
   0  -6  13 2179.24 379.975  27
   0   6 -12 11835.7 1053.50  20
   0  -6  12 12833.6 915.559   1
   0  -6  12 14100.4 761.105  10
   0   6 -12 13480.2 651.782  16
   0  -6  12 14918.1 763.539  27
   0   6 -11-139.968 365.924  20
   0  -6  11 589.991 295.646   1
   0  -6  11-39.9713 260.914  10
   0   6 -11 79.6398 259.597  16
   0  -6  11 436.989 289.084  27
   0   6 -10 6760.12 782.446  20
   0  -6  10 6017.21 477.283  27
   0  -6  10 6054.04 626.436   1
   0   6 -10 6858.12 447.927  16
   0  -6  10 6588.44 459.575   7
   0  -6   9 6017.87 592.974   1
   0   6  -9 5139.47 669.335  20
   0  -6   8 2560.83 415.780   1
   0   6  -8 2431.69 482.064  20
   0  -6   7-133.618 255.242   1
   0   6  -7-8.52342 309.126  20
   0  -6   6 6391.74 543.758   1
   0   6  -6 5962.17 610.320  20
   0  -6   6 6351.75 401.113  21
   0   6  -6 6178.14 431.515  25
   0  -6   5 12661.7 690.632   1
   0  -6   5 12790.8 526.651  21
   0   6  -5 12349.3 790.301  20
   0   6  -5 12962.6 611.744  25
   0  -6   4 1034.11 298.175   1
   0   6  -4 967.636 349.696  20
   0  -6   4 1058.14 188.490  21
   0   6  -4 1066.20 254.430  25
   0  -6   3 1051.06 281.742   1
   0   6  -3 737.396 313.776  20
   0   6  -3 995.893 181.347  22
   0   6  -3 992.076 239.601  25
   0  -6   3 1203.58 265.480  24
   0  -6   2 131.345 212.404   1
   0   6  -2 287.937 285.360  20
   0   6  -2 412.516 150.021  22
   0  -6   2 147.680 189.543  24
   0   6  -2 269.340 214.035  25
   0  -6   1 17394.7 693.794   1
   0   6  -1 17251.2 519.897  22
   0  -6   1 16249.9 648.621  24
   0   6  -1 17263.6 696.762  25
   0  -6   0 25.8135 195.055   1
   0   6   0 223.900 253.537  20
   0   6   0 139.361 136.230  22
   0  -6   0 313.221 275.863   6
   0   6   0-61.8407 213.573  25
   0  -6  -1 10399.3 529.711   1
   0   6   1 10494.1 431.738  22
   0  -6  -1 10875.7 595.367   6
   0   6   1 9483.64 551.106  25
   0  -6  -2 104.143 233.271   3
   0  -6  -2 552.632 224.937   1
   0   6   2 654.263 179.944  22
   0  -6  -2 876.422 288.697   6
   0   6   2 584.708 230.574  25
   0  -6  -3 53971.4 1412.18   3
   0   6   3 54055.0 1146.62  22
   0  -6  -3 55017.3 1331.51   6
   0   6   3 54816.0 1315.42  25
   0  -6  -4 635.211 144.037   2
   0  -6  -4 969.231 308.319   3
   0   6   4 707.864 226.148  22
   0  -6  -4 1179.04 304.237   6
   0   6   4 712.092 257.969  25
   0  -6  -5 2718.87 435.291   3
   0   6   5 2205.52 323.974  22
   0  -6  -5 2371.80 335.420   6
   0   6   5 2487.47 362.158  25
   0   6   6 83.1317 222.184  25
   0   6   6 199.403 223.420  22
   0   6   6 278.053 268.927  21
   0  -6  -6 75.5318 302.825   3
   0   6   7 4305.52 481.213  25
   0   6   7 4332.13 481.203  21
   0  -6  -7 4522.10 556.805   3
   0   6   8 17376.0 874.903  25
   0   6   8 17730.5 921.049  21
   0  -6  -8 17212.1 1041.70   3
   0   6   9 771.133 283.317  25
   0   6   9 686.121 290.333  21
   0  -6  -9 834.559 409.754   3
   0   6  10 2760.66 493.027  21
   0   6  10 2912.90 401.575  25
   0   6  10 3175.48 329.517  26
   0   6  10 2830.65 343.684  12
   0  -6 -10 3314.00 580.666   3
   0   6  11 5869.43 653.482  21
   0   6  11 5515.81 420.091  26
   0  -6 -11 6348.44 533.075  13
   0   6  11 5526.09 430.009  12
   0  -6 -11 5747.16 742.280   3
   0   6  12 265.277 300.165  21
   0  -6 -12 904.423 413.982   3
   0   6  12 586.456 210.563  26
   0   6  12 1013.99 279.903  12
   0  -6 -12 751.089 303.533  13
   0   6  13 216.786 192.876  26
   0   6  13 189.175 234.438  12
   0  -6 -13 46.3606 321.031  13
   0   6  14 624.095 217.497  26
   0   6  14 10.2321 211.564  12
   0  -6 -14 311.516 317.429  13
   0   6  15 193.712 170.216  26
   0   6  15-335.119 181.635  12
   0  -6 -15-142.629 312.609  13
   0   6  16 75.4736 137.764  26
   0   6  16-211.314 147.945  12
   0  -6 -16-25.8679 276.094  13
   0  -6 -17-42.1283 238.598  13
   0  -6 -17-82.8748 190.248  11
   0  -6 -18 762.996 211.611  13
   0  -6 -18 939.503 186.340  11
   0  -7  17-294.503 175.924  10
   0   7 -17 2.97328 173.310  16
   0  -7  16 26.5018 205.631  10
   0   7 -16-65.1558 214.165  16
   0  -7  15 894.785 290.523  10
   0  -7  15 1113.82 217.948  26
   0   7 -15 1386.71 314.519  16
   0  -7  14-506.071 290.798  10
   0   7 -14 593.740 302.634  16
   0  -7  13 4340.89 477.729  10
   0  -7  13 4780.19 489.439  27
   0   7 -13 4575.88 444.932  16
   0  -7  12 482.255 310.250  10
   0   7 -12 367.747 272.984  16
   0  -7  12 365.797 302.831  27
   0  -7  11 15182.9 771.853  27
   0   7 -11 14801.8 1190.59  20
   0  -7  11 16705.4 1056.31   1
   0  -7  11 15782.1 802.037  10
   0   7 -11 15367.6 677.463  16
   0  -7  11 15602.1 714.123   7
   0   7 -10 4400.29 702.656  20
   0  -7  10 3811.29 415.290  27
   0  -7  10 5028.76 610.002   1
   0   7 -10 4073.41 388.047  16
   0  -7  10 4897.84 429.946   7
   0   7 -10 4832.87 350.140   8
   0   7  -9 5379.81 714.744  20
   0  -7   9 6200.11 491.611  27
   0  -7   9 5387.49 600.272   1
   0   7  -9 5564.47 399.036  16
   0   7  -9 5376.17 349.968   8
   0  -7   9 6116.25 438.178   7
   0  -7   8 1773.19 370.273   1
   0   7  -8 1242.51 389.932  20
   0  -7   7 5709.20 567.904   1
   0   7  -7 5558.08 665.564  20
   0  -7   6 1234.82 324.605   1
   0   7  -6 800.127 361.587  20
   0   7  -6 1430.91 258.394  25
   0  -7   5 5678.71 526.013   1
   0   7  -5 5625.09 592.494  20
   0   7  -5 5781.05 462.361  25
   0  -7   4 2782.87 406.313   1
   0   7  -4 2080.08 407.394  20
   0   7  -4 2189.04 308.814  25
   0  -7   3 1796.53 340.246   1
   0   7  -3 2010.29 396.546  20
   0   7  -3 2009.10 333.867  25
   0  -7   3 2010.30 318.429  24
   0  -7   2 12446.9 665.259   1
   0   7  -2 12999.1 474.685  22
   0   7  -2 13412.0 768.638  20
   0  -7   2 12206.1 621.956  24
   0   7  -2 13019.2 670.701  25
   0  -7   1 793.376 268.403   1
   0   7  -1 1018.77 171.644  22
   0   7  -1 794.241 314.015  20
   0   7  -1 908.158 285.673  25
   0  -7   1 1011.57 248.855  24
   0  -7   0 1955.12 340.918   1
   0   7   0 1956.18 216.551  22
   0   7   0 1479.72 313.080  25
   0  -7  -1 3658.23 373.749   1
   0   7   1 3483.37 275.185  22
   0  -7  -1 3354.60 425.122   6
   0   7   1 2933.89 371.462  25
   0  -7  -2 6305.14 476.467   1
   0  -7  -2 5428.10 499.807   3
   0   7   2 6270.18 377.722  22
   0  -7  -2 5986.77 504.928   6
   0   7   2 5514.55 479.131  25
   0  -7  -3 6976.68 585.470   3
   0   7   3 6229.20 404.831  22
   0   7   3 5925.76 490.219  25
   0  -7  -4 1045.09 337.826   3
   0  -7  -4 1042.00 187.786   2
   0   7   4 1067.02 238.839  22
   0  -7  -4 1329.15 333.466   6
   0   7   4 767.195 292.681  25
   0  -7  -5 16223.0 893.072   3
   0   7   5 15317.8 718.459  22
   0  -7  -5 15278.5 777.834   6
   0   7   5 15022.5 789.946  25
   0  -7  -6 4545.07 540.050   3
   0   7   6 4409.85 491.061  21
   0   7   6 5206.89 466.995  22
   0  -7  -6 3575.34 431.724   6
   0   7   6 4766.91 512.283  25
   0  -7  -7 31.3902 296.843   3
   0   7   7 386.485 281.771  21
   0  -7  -7 592.434 277.812   6
   0   7   7 43.5294 226.423  25
   0  -7  -8 5247.38 661.126   3
   0   7   8 4573.72 555.938  21
   0  -7  -8 4952.65 513.347   6
   0   7   8 5311.27 557.316  25
   0   7   9 11384.9 552.292  26
   0   7   9 11771.4 795.625  25
   0  -7  -9 12022.9 959.474   3
   0   7   9 11365.3 821.509  21
   0  -7  -9 11012.5 761.440   6
   0  -7  -9 12112.2 653.786  13
   0   7   9 13334.7 602.024  12
   0   7  10 360.591 308.871  21
   0   7  10-240.934 204.995  26
   0   7  10 655.719 280.127  25
   0   7  10 288.023 215.804  12
   0  -7 -10-211.286 268.866  13
   0  -7 -10 540.393 418.004   3
   0   7  11 14075.7 997.862  21
   0   7  11 14164.4 646.410  26
   0   7  11 16191.3 695.198  12
   0  -7 -11 16215.3 790.193  13
   0  -7 -11 17459.6 1252.16   3
   0   7  12-156.401 202.396  26
   0   7  12 335.750 248.974  12
   0  -7 -12 86.6411 303.111  13
   0   7  13 5628.87 431.803  26
   0   7  13 5872.83 454.526  12
   0  -7 -13 6315.06 563.603  13
   0   7  14 224.231 187.917  26
   0   7  14 744.763 262.320  12
   0  -7 -14 315.139 301.758  13
   0   7  15 1391.65 227.879  26
   0  -7 -15 1096.64 344.269  13
   0   7  15 1010.91 233.669  12
   0  -7 -16-95.1814 204.108  11
   0  -7 -16 439.270 280.581  13
   0  -7 -17 365.103 171.290  11
   0  -7 -17 50.3850 216.146  13
   0   8 -16 277.455 210.856  16
   0  -8  16-21.0448 192.910  10
   0   8 -15 981.281 282.048  16
   0  -8  15 579.807 164.619  26
   0  -8  15 563.580 260.031  10
   0   8 -14 881.682 308.829  16
   0  -8  14 1001.31 319.863  10
   0   8 -13 4004.21 426.022  16
   0  -8  13 3397.10 444.231  27
   0  -8  13 2660.68 422.282  10
   0   8 -12-32.3126 269.941  16
   0  -8  12 92.5146 282.602  27
   0  -8  12 110.696 282.408  10
   0  -8  11 5213.38 496.550  27
   0  -8  11 4832.46 495.554  10
   0   8 -11 5038.48 429.472  16
   0  -8  11 5396.65 439.771   7
   0   8 -11 4465.46 345.857   8
   0   8 -10 1447.44 472.848  20
   0  -8  10 813.953 294.452  27
   0  -8  10 812.589 356.991   1
   0   8 -10 1208.81 315.539  16
   0   8 -10 749.785 201.869   8
   0  -8  10 863.553 275.707   7
   0   8  -9 988.809 460.931  20
   0  -8   9 1388.16 311.958  27
   0  -8   9 630.346 315.573   1
   0   8  -9 825.494 253.794  16
   0   8  -9 869.110 207.171   8
   0  -8   9 843.797 255.498   7
   0   8  -8 2598.70 551.642  20
   0  -8   8 2487.42 338.756  27
   0  -8   8 2287.09 423.302   1
   0   8  -8 2084.66 270.010  16
   0   8  -8 2168.10 259.749   8
   0  -8   8 1971.73 281.056   7
   0  -8   7 3833.56 528.300   1
   0   8  -7 2427.34 484.508  20
   0  -8   6 671.127 318.414   1
   0   8  -6 455.141 353.473  20
   0  -8   5 1430.46 343.580   1
   0   8  -5 1092.84 355.186  20
   0   8  -5 631.839 240.356  25
   0  -8   4 1435.09 328.726   1
   0   8  -4 1973.69 435.648  20
   0   8  -4 1434.18 310.278  25
   0  -8   3 3187.24 423.893   1
   0   8  -3 3506.31 503.423  20
   0   8  -3 3207.02 409.030  25
   0  -8   3 3047.54 381.046  24
   0  -8   2 54911.8 1491.94   1
   0   8  -2 51283.8 1602.66  20
   0   8  -2 51896.3 1443.70  25
   0  -8   2 54146.9 1404.90  24
   0  -8   1 9659.14 639.708   1
   0   8  -1 10028.9 724.661  20
   0   8  -1 9765.03 642.914  25
   0  -8   1 10248.8 607.571  24
   0  -8   0 12067.5 678.133   1
   0   8   0 11406.7 692.247  25
   0  -8   0 11288.5 638.621  24
   0  -8  -1 268.039 239.901   1
   0   8   1 171.427 127.613  22
   0   8   1 628.682 306.064  25
   0  -8  -2 33687.9 1095.49   1
   0  -8  -2 35056.4 1263.58   3
   0   8   2 34713.6 905.076  22
   0  -8  -2 31335.3 1154.73   6
   0   8   2 32726.7 1153.31  25
   0  -8  -3 19834.6 978.147   3
   0   8   3 20176.0 733.227  22
   0  -8  -3 19949.9 925.640   6
   0   8   3 20271.1 926.910  25
   0  -8  -4 9430.64 483.780   2
   0  -8  -4 10660.0 760.051   3
   0   8   4 8850.70 523.245  22
   0  -8  -4 9566.02 671.601   6
   0   8   4 9030.32 670.139  25
   0  -8  -5 13115.6 866.310   3
   0   8   5 12980.6 672.040  22
   0  -8  -5 11371.6 733.763   6
   0   8   5 11594.1 768.035  25
   0  -8  -6 592.756 327.269   3
   0   8   6 460.389 267.523  21
   0   8   6 260.142 223.981  22
   0  -8  -6 547.089 268.983   6
   0   8   6 174.209 247.189  25
   0  -8  -7 2883.91 501.315   3
   0   8   7 2356.29 438.757  21
   0  -8  -7 2353.30 402.218   6
   0   8   7 2729.30 451.259  25
   0   8   8 5807.26 601.424  25
   0   8   8 6129.99 422.788  26
   0  -8  -8 5400.43 669.327   3
   0   8   8 6003.47 628.337  21
   0  -8  -8 5887.03 573.811   6
   0  -8  -8 6768.09 487.512  13
   0   8   8 6368.98 438.473  12
   0   8   9 2469.47 481.488  21
   0   8   9 2501.54 447.897  25
   0   8   9 2507.67 304.265  26
   0  -8  -9 2128.54 357.182  13
   0   8   9 2737.14 338.397  12
   0  -8  -9 2164.99 516.004   3
   0   8  10 1848.35 466.617  21
   0   8  10 974.161 255.089  26
   0   8  10 1305.87 363.008  25
   0  -8 -10 1001.85 337.966  13
   0   8  10 875.108 295.800  12
   0  -8 -10 1247.15 454.154   3
   0   8  11 6358.76 459.936  26
   0   8  11 7151.18 506.806  12
   0  -8 -11 7178.87 565.612  13
   0  -8 -11 8176.54 899.996   3
   0   8  12 3853.12 373.828  26
   0   8  12 3682.81 398.536  12
   0  -8 -12 3828.56 469.606  13
   0   8  13 1224.70 276.780  26
   0   8  13 1348.42 297.227  12
   0  -8 -13 1414.96 369.607  13
   0   8  14-132.125 179.792  26
   0  -8 -14 616.751 323.421  13
   0   8  14 234.251 229.100  12
   0  -8 -15 298.807 200.750  11
   0   8  15 18.5561 149.858  26
   0  -8 -15 162.833 282.606  13
   0   8  15-147.301 182.020  12
   0  -8 -16 173.235 165.252  11
   0  -8 -16 130.368 242.903  13
   0  -8 -17 842.840 170.479  11
   0  -8 -17 797.023 224.379  13
   0   9 -16-153.474 166.423  16
   0  -9  16 9.88639 177.042  10
   0   9 -15 432.483 218.927  16
   0  -9  15 238.231 137.880  26
   0  -9  15 271.352 215.444  10
   0   9 -14 1857.22 310.639  16
   0  -9  14 1765.01 321.397  10
   0   9 -13 6262.68 472.788  16
   0  -9  13 5918.43 529.800  27
   0  -9  13 6099.84 532.979  10
   0  -9  12 3010.87 421.457  27
   0   9 -12 3385.48 384.537  16
   0   9 -12 3047.19 282.484   8
   0  -9  12 3972.98 456.634  10
   0  -9  11 805.733 310.513  27
   0  -9  11 1403.72 340.917  10
   0   9 -11 1069.00 274.656  16
   0  -9  11 1255.06 286.152   7
   0   9 -11 1414.04 244.862   8
   0   9 -10 4924.47 704.984  20
   0  -9  10 5097.03 491.004  27
   0   9 -10 5252.32 427.858  16
   0  -9  10 4889.43 421.990   7
   0   9 -10 4963.69 376.851   8
   0   9  -9 496.659 364.006  20
   0  -9   9 1051.76 305.946  27
   0  -9   9 909.552 378.466   1
   0   9  -9 1205.44 287.579  16
   0  -9   9 1364.97 293.383   7
   0   9  -9 1056.22 242.583   8
   0   9  -8 3960.24 649.594  20
   0  -9   8 3166.53 395.862  27
   0  -9   8 2822.48 492.025   1
   0   9  -8 2998.06 325.736  16
   0  -9   8 3014.06 337.389   7
   0   9  -8 3481.72 327.022   8
   0   9  -7 3071.87 548.236  20
   0  -9   7 4000.41 405.258  27
   0  -9   7 3774.69 544.861   1
   0   9  -7 3868.04 335.442  16
   0  -9   7 3453.21 355.220   7
   0   9  -7 4398.64 353.763   8
   0   9  -6 1711.92 239.006   8
   0  -9   6 1521.48 393.935   1
   0   9  -6 1079.32 394.158  20
   0   9  -6 1268.75 263.825  19
   0  -9   5 12599.8 859.611   1
   0   9  -5 12465.7 929.974  20
   0   9  -5 12668.5 768.969  25
   0  -9   4 1760.45 365.586   1
   0   9  -4 2144.02 473.861  20
   0   9  -4 1944.59 346.697  25
   0  -9   3 2925.10 441.414   1
   0   9  -3 3060.24 501.623  20
   0  -9   3 2735.41 395.662  24
   0   9  -3 2696.97 388.373  25
   0  -9   2 10378.1 719.501   1
   0   9  -2 11089.4 814.936  20
   0  -9   2 10425.2 666.498  24
   0   9  -2 9580.04 674.048  25
   0   9  -1 4632.21 509.931  25
   0  -9   1 4613.33 457.942  24
   0  -9   1 5703.00 551.975   1
   0   9   0 6572.27 576.317  25
   0  -9   0 6003.64 507.126  24
   0  -9   0 7356.86 608.281   1
   0   9   1-53.1063 264.678  25
   0  -9  -1 432.178 260.568   1
   0  -9  -2 12814.1 747.850   1
   0  -9  -2 13626.4 863.241   3
   0   9   2 13809.3 821.801  25
   0  -9  -2 13729.8 847.153   6
   0  -9  -3 19304.5 786.784   2
   0  -9  -3 20537.9 1079.71   3
   0   9   3 18052.3 960.086  25
   0  -9  -3 19846.2 1002.27   6
   0  -9  -4 4441.51 566.775   3
   0  -9  -4 3896.68 497.247   6
   0   9   4 3630.99 512.088  25
   0  -9  -5 1180.11 416.253   3
   0   9   5 1010.74 306.620  21
   0   9   5 1360.55 275.480  22
   0  -9  -5 572.312 268.507   6
   0   9   5 648.900 327.187  25
   0  -9  -6 429.644 324.946   3
   0   9   6 549.222 289.160  21
   0  -9  -6 519.748 296.700   6
   0   9   6 662.089 312.027  25
   0   9   7 140.933 186.817  26
   0   9   7-194.215 285.215  25
   0  -9  -7 188.978 336.764   3
   0   9   7 26.0701 244.129  21
   0  -9  -7-64.0359 272.464   6
   0   9   7-1.44253 191.915  12
   0   9   8 2438.94 464.847  25
   0   9   8 2497.99 312.872  26
   0  -9  -8 3212.73 595.685   3
   0   9   8 1974.49 401.627  21
   0  -9  -8 3420.88 484.168   6
   0  -9  -8 1924.16 313.778  13
   0   9   8 2549.86 340.801  12
   0   9   9 487.602 309.298  21
   0   9   9 720.454 230.393  26
   0   9   9 532.208 277.347  25
   0  -9  -9 1147.43 334.848  13
   0   9   9 699.366 277.890  12
   0  -9  -9 464.387 434.556   3
   0   9  10 406.195 296.731  21
   0   9  10 829.338 319.003  25
   0   9  10 315.869 202.115  26
   0  -9 -10 198.822 280.711  13
   0   9  10 452.358 285.534  12
   0  -9 -10 642.714 377.928   3
   0   9  11 3458.78 373.615  26
   0   9  11 4086.13 429.337  12
   0   9  12 184.914 197.656  26
   0  -9 -12 758.861 320.121  13
   0   9  12 664.240 284.864  12
   0  -9 -13 872.550 238.401  11
   0   9  13 955.012 232.710  26
   0  -9 -13 894.684 325.195  13
   0   9  13 1273.66 308.274  12
   0  -9 -14 504.918 193.043  11
   0   9  14 646.422 196.553  26
   0   9  14 603.437 233.626  12
   0  -9 -14 498.433 302.412  13
   0  -9 -15 112.890 155.986  11
   0   9  15 262.891 152.010  26
   0  -9 -15 48.2400 248.043  13
   0  -9 -16 410.240 158.182  11
   0  -9 -16 549.115 221.618  13
   0  10 -15 320.075 186.621  16
   0 -10  15 668.828 213.220  10
   0  10 -14 1013.47 238.281  16
   0 -10  14 472.246 258.831  10
   0  10 -13 85.9170 220.953  16
   0 -10  13 392.591 279.610  27
   0 -10  13-173.125 295.479  10
   0 -10  12 936.059 315.426  27
   0  10 -12 1834.23 311.273  16
   0  10 -12 874.449 200.800   8
   0 -10  12 1035.27 323.107  10
   0 -10  11-23.8854 296.284  27
   0  10 -11 137.681 246.078  16
   0 -10  11 102.763 212.590   7
   0  10 -11 111.306 182.564   8
   0 -10  11 64.2038 291.644  10
   0 -10  10 900.704 304.538  27
   0  10 -10 946.786 232.968   8
   0 -10  10 1269.46 270.439   7
   0  10 -10 1221.36 286.132  16
   0 -10   9 676.942 309.892  27
   0  10  -9 515.790 237.154  16
   0  10  -9 459.202 220.842   8
   0 -10   9 749.558 247.003   7
   0  10  -8 587.435 385.384  20
   0 -10   8 267.776 253.395  27
   0 -10   8 817.824 378.356   1
   0  10  -8 144.041 217.269  16
   0  10  -8 278.013 197.108   8
   0 -10   8 416.558 231.546   7
   0  10  -7 68.2680 392.068  20
   0 -10   7 262.092 248.971  27
   0 -10   7 369.409 281.022   1
   0  10  -7 8.91031 208.672  16
   0  10  -7 333.650 210.146   8
   0 -10   7-23.6107 202.011   7
   0 -10   6 204.002 300.191   1
   0 -10   6 504.157 218.574   7
   0  10  -6 673.428 219.658   8
   0  10  -6 503.585 202.140  15
   0  10  -6 438.069 227.319  19
   0  10  -6 472.379 374.386  20
   0 -10   5 1912.93 438.043   1
   0  10  -5 2074.27 272.806   8
   0 -10   5 1675.80 290.974   7
   0  10  -5 1749.29 254.597  15
   0  10  -5 1259.98 274.986  19
   0  10  -5 1228.87 432.973  20
   0  10  -4-83.2834 211.797  25
   0  10  -4 217.117 188.365   8
   0 -10   4 356.352 284.889   1
   0  10  -4-24.6772 194.924  19
   0  10  -4 824.661 386.430  20
   0  10  -3 6518.92 615.733  25
   0 -10   3 7570.24 611.950  24
   0 -10   3 6781.87 642.211   1
   0  10  -3 6396.96 682.967  20
   0 -10   2 6847.60 625.451   1
   0 -10   2 7587.43 600.887  24
   0  10  -2 6419.23 601.338  25
   0 -10   1 1599.85 404.782   1
   0  10  -1 890.240 316.532  25
   0 -10   1 1331.39 297.061  24
   0 -10   0 1491.69 354.448   1
   0  10   0 1296.19 373.048  25
   0 -10   0 1017.27 283.091  24
   0 -10  -1 6415.74 608.201   1
   0 -10  -1 7373.07 687.040   3
   0 -10  -1 7565.97 615.701  24
   0  10   1 7277.81 659.317  25
   0 -10  -2 16172.4 883.618   1
   0 -10  -2 16509.4 1022.82   3
   0  10   2 17858.5 1000.51  25
   0 -10  -3 461.312 276.704   3
   0  10   3 301.025 303.844  25
   0  10   4 5187.96 611.813  25
   0 -10  -4 4825.74 587.572   6
   0 -10  -4 6154.24 690.219   3
   0 -10  -5-220.878 291.648   3
   0  10   5 128.585 327.575  25
   0  10   5 88.8120 174.711  26
   0 -10  -5 107.456 207.388   7
   0 -10  -5 405.762 304.384   6
   0  10   5-56.5914 220.948  12
   0  10   5 192.989 238.740  21
   0 -10  -6 4691.23 654.641   3
   0  10   6 4701.44 610.780  25
   0  10   6 4507.67 379.304  26
   0 -10  -6 5036.01 600.110   6
   0  10   6 3794.96 378.769  12
   0  10   6 4143.08 489.339  21
   0 -10  -7 4944.54 662.143   3
   0  10   7 5433.46 430.037  26
   0  10   7 5455.02 650.201  25
   0 -10  -7 6185.64 648.719   6
   0  10   7 5532.32 601.576  21
   0 -10  -7 5461.03 457.339  13
   0  10   7 5685.12 452.647  12
   0  10   8 183.825 266.574  21
   0 -10  -8 502.517 364.394   3
   0 -10  -8 722.128 266.511  13
   0  10   8 941.863 302.323  12
   0  10   8 304.941 280.752  25
   0  10   8 1060.48 253.147  26
   0  10   9-117.050 287.955  21
   0 -10  -9 632.045 395.780   3
   0  10   9 523.466 360.795  25
   0  10   9 213.751 237.562  26
   0  10   9 281.281 265.371  12
   0 -10  -9-247.945 239.522  13
   0  10  10 1201.68 272.838  26
   0 -10 -10 572.033 290.618  13
   0  10  10 1180.27 327.787  12
   0  10  11 2276.00 318.360  26
   0 -10 -11 2442.09 375.917  13
   0  10  11 2829.85 389.429  12
   0  10  12 770.012 219.413  26
   0 -10 -12 767.370 321.092  13
   0  10  12 739.295 290.309  12
   0  10  13 1700.85 253.705  26
   0  10  13 1792.34 318.405  12
   0 -10 -13 1415.38 314.588  13
   0  10  14 58.5695 148.157  26
   0 -10 -14 141.335 257.377  13
   0  10  15 202.140 126.157  26
   0 -10 -15 42.4791 203.299  13
   0  10  16 482.223 176.959  18
   0 -10 -16 637.697 197.820  13
   0 -10 -16 879.044 206.025   7
   0  11 -15 58.2512 133.807  16
   0 -11  15-147.462 157.222  10
   0  11 -14 1050.83 216.552  16
   0 -11  14 1342.27 254.306  10
   0  11 -13 247.246 193.806  16
   0 -11  13 26.2923 241.408  27
   0 -11  13-297.836 255.905  10
   0 -11  12-278.909 260.749  27
   0  11 -12 176.753 210.490  16
   0  11 -12 103.090 153.368   8
   0 -11  12 418.815 265.457  10
   0 -11  11 91.2211 291.319  27
   0  11 -11-327.661 235.900  16
   0  11 -11 128.986 189.062   8
   0 -11  11 95.2937 299.259  10
   0 -11  10-228.300 291.557  27
   0  11 -10 202.102 193.567   8
   0 -11  10-0.83924 212.321   7
   0  11 -10 133.164 218.383  16
   0 -11   9 780.482 319.680  27
   0  11  -9 951.023 256.378   8
   0 -11   9 629.805 248.834   7
   0  11  -9 611.771 228.407  16
   0 -11   8 4487.60 465.491  27
   0  11  -8 3934.20 354.478  16
   0  11  -8 3663.55 354.822   8
   0 -11   8 4028.86 406.503   7
   0 -11   7 162.134 265.045  27
   0 -11   7 280.514 380.781   1
   0  11  -7 227.732 347.891  20
   0  11  -7 17.0756 174.185  15
   0 -11   7-40.3770 196.954   7
   0  11  -7 38.8050 198.961   8
   0 -11   6-245.377 315.799   1
   0  11  -6 122.112 374.755  20
   0  11  -6 422.692 212.265  15
   0  11  -6-31.9850 187.575   8
   0 -11   6 180.678 199.689   7
   0 -11   5 561.952 300.800   1
   0  11  -5 770.111 285.447  19
   0  11  -5 1278.90 461.328  20
   0  11  -5 931.581 220.273  15
   0 -11   5 821.870 255.197   7
   0  11  -5 1279.22 258.374   8
   0  11  -4 2935.76 483.736  25
   0 -11   4 3105.82 511.894   1
   0  11  -4 3165.23 565.725  20
   0  11  -4 3148.49 364.829  19
   0  11  -4 3412.49 341.669  15
   0 -11   4 3239.59 360.218   7
   0  11  -4 3710.77 333.954   8
   0  11  -3 5170.06 587.848  25
   0 -11   3 4410.43 574.732   1
   0  11  -3 4811.01 425.716  19
   0  11  -3 5024.24 377.499  15
   0  11  -3 5334.75 369.483   8
   0 -11   3 4214.34 394.521   7
   0  11  -2 98.9169 266.973  25
   0 -11   2 360.543 281.974   1
   0  11  -2 552.992 233.205  19
   0  11  -2 488.092 218.187  15
   0 -11   2 460.222 205.831   7
   0  11  -2 522.072 193.278   8
   0  11  -1 4583.28 574.900  25
   0  11  -1 4684.11 391.726  19
   0 -11   1 4448.21 560.181   1
   0  11  -1 4910.21 369.169  15
   0 -11   1 5064.59 421.714   7
   0  11  -1 4692.53 341.203   8
   0 -11   0-33.7714 276.979   3
   0 -11   0-68.7997 246.950   1
   0  11   0 248.845 213.047  19
   0  11   0 366.353 215.696  15
   0  11   0-16.2308 267.027  25
   0  11   1 39724.0 1588.53  25
   0 -11  -1 42569.0 1481.17  24
   0  11   1 41675.4 1089.33  26
   0 -11  -1 40454.5 1647.39   3
   0 -11  -1 40499.8 1500.01   1
   0  11   1 43786.0 1093.71  19
   0  11   1 44375.6 1048.44  15
   0 -11  -1 41212.7 1146.31   7
   0 -11  -2 13054.2 840.458  24
   0  11   2 12491.3 910.909  25
   0  11   2 13296.6 609.666  26
   0  11   2 12333.1 582.802  19
   0 -11  -2 12729.1 648.995   7
   0  11   2 12690.0 556.861  15
   0 -11  -2 13345.2 970.057   3
   0 -11  -2 11906.5 747.712   2
   0 -11  -3 2210.18 467.476   3
   0  11   3 2605.12 483.582  25
   0  11   3 2159.00 292.842  26
   0  11   3 2033.90 287.473  19
   0  11   3 2272.77 295.564  18
   0  11   3 3117.19 322.726  15
   0 -11  -3 1808.58 308.488   7
   0 -11  -4 212.290 234.964   7
   0 -11  -4 863.727 355.151   3
   0  11   4 675.566 217.059  26
   0  11   4 840.151 382.849  25
   0  11   4 37.2209 202.314  19
   0  11   4-392.011 197.246  18
   0  11   4 733.636 228.251  15
   0  11   4 111.490 189.499  12
   0 -11  -5 1474.51 321.071   7
   0 -11  -5 2755.01 567.747   3
   0  11   5 1531.53 282.498  26
   0  11   5 2110.03 494.089  25
   0  11   5 1772.15 291.330  19
   0  11   5 1769.93 270.792  15
   0  11   5 1747.22 308.054  12
   0 -11  -6 257.487 239.267   7
   0 -11  -6 440.660 315.180   6
   0  11   6-116.090 207.526  26
   0  11   6 248.454 291.785  25
   0  11   6-97.9626 202.952  15
   0  11   6-37.3307 220.823  12
   0 -11  -6 337.579 365.082   3
   0  11   7 3022.81 536.697  25
   0  11   7 2517.57 336.318  26
   0 -11  -7 1904.89 348.979   7
   0  11   7 1530.69 306.608  12
   0 -11  -7 3216.78 601.872   3
   0  11   8 45.4532 262.911  25
   0  11   8 112.716 211.071  26
   0 -11  -8-12.1069 228.128  13
   0  11   8-155.887 248.507  12
   0 -11  -8 83.1162 260.885   7
   0  11   9 2321.01 325.401  26
   0 -11  -9 2346.32 353.815  13
   0  11   9 2475.36 363.681  12
   0 -11  -9 1240.31 335.378   7
   0  11  10 2274.47 366.299  12
   0 -11 -10 2309.48 369.851  13
   0  11  10 2179.73 308.724  26
   0  11  11 142.077 250.488  12
   0 -11 -11-149.405 238.272  13
   0  11  11 209.170 206.555  26
   0  11  12 52.7387 184.363  26
   0  11  12 441.783 263.600  12
   0 -11 -12 276.861 228.695  13
   0 -11 -12 25.9762 269.904   7
   0  11  13 123.225 157.537  26
   0 -11 -13-346.474 245.201  13
   0 -11 -13 246.611 268.973   7
   0  11  14 1775.30 212.504  26
   0 -11 -14 975.458 255.350   7
   0 -11 -14 1000.73 240.005  13
   0  11  15-57.1550 167.096  18
   0 -11 -15 174.182 180.741  13
   0 -11 -15 142.724 178.392   7
   0  12 -14 235.172 130.759  16
   0 -12  14 747.272 201.256  10
   0  12 -13 321.007 164.717  16
   0  12 -13 257.978 125.035   8
   0 -12  13 207.801 224.587  10
   0 -12  12 85.8329 237.457  27
   0  12 -12-96.4754 168.171  16
   0  12 -12-35.4842 145.124   8
   0 -12  12 187.773 256.302  10
   0 -12  11 381.006 254.578  27
   0  12 -11 349.110 201.970  16
   0  12 -11 161.848 170.065   8
   0 -12  11 470.071 275.562  10
   0 -12  10 446.519 295.395  27
   0 -12  10 230.431 186.423   7
   0  12 -10 183.216 187.438   8
   0  12 -10 635.992 211.920  16
   0 -12   9 8114.30 597.744  27
   0 -12   9 9203.20 520.173   7
   0  12  -9 9062.50 506.280   8
   0  12  -9 8599.56 456.479  16
   0 -12   8 13901.0 646.588   7
   0  12  -8 13957.7 617.304   8
   0 -12   8 13133.8 719.894  27
   0 -12   7-112.684 265.523  27
   0  12  -7 304.084 226.506   8
   0 -12   7 14.2296 192.388   7
   0  12  -7 153.750 182.236  15
   0 -12   6 3061.87 416.444  27
   0  12  -6 2299.13 302.141  15
   0  12  -6 2580.10 320.459   8
   0 -12   6 2546.15 335.631   7
   0 -12   5 4125.08 605.645   1
   0  12  -5 4419.30 448.002  19
   0  12  -5 4296.38 380.009  15
   0 -12   5 4709.43 418.170   7
   0  12  -5 4511.31 379.674   8
   0 -12   4 4417.04 618.585   1
   0  12  -4 4741.33 440.319  19
   0  12  -4 4619.25 387.764  15
   0  12  -4 4413.06 369.085   8
   0 -12   4 3575.14 374.072   7
   0 -12   3 416.621 334.081   1
   0  12  -3 151.221 240.185  19
   0  12  -3 346.619 220.505  15
   0 -12   3 85.7720 198.950   7
   0  12  -3 85.9084 206.363   8
   0  12  -2 17469.6 1107.14  25
   0 -12   2 16678.4 1075.76   1
   0  12  -2 16705.9 732.230  19
   0  12  -2 16996.1 685.485  15
   0  12  -2 16650.0 633.565   8
   0 -12   2 16011.9 739.805   7
   0  12  -1 705.273 326.109  25
   0 -12   1 206.402 288.192   1
   0 -12   1 334.484 317.192   3
   0  12  -1 503.621 259.423  19
   0  12  -1 474.082 221.548  15
   0  12  -1 268.816 181.198   8
   0 -12   1-133.217 212.421   7
   0  12   0 102.958 314.285  25
   0  12   0-84.0930 211.535  19
   0 -12   0 369.551 294.938   1
   0 -12   0-404.039 345.901   3
   0  12   0 207.511 195.535  15
   0 -12   0 107.097 215.252   7
   0  12   0 214.764 173.246   8
   0  12   1 264.166 336.406  25
   0 -12  -1-235.099 221.107   2
   0 -12  -1 111.811 295.693   3
   0  12   1 469.981 250.185  19
   0  12   1-59.4083 203.645  15
   0 -12  -1-98.9993 213.574   7
   0  12   1 25.6238 167.558   8
   0  12   2 4693.21 606.328  25
   0  12   2 4309.62 389.683  26
   0  12   2 4072.89 382.657  19
   0  12   2 3989.67 368.056  18
   0 -12  -2 3506.46 545.777   3
   0  12   2 4455.36 378.139  15
   0 -12  -2 4515.38 437.965   7
   0  12   3 3402.10 358.635  26
   0  12   3 3102.08 556.099  25
   0 -12  -3 2977.95 567.797   3
   0  12   3 2959.98 331.701  18
   0  12   3 2885.38 338.836  19
   0  12   3 3243.17 350.513  15
   0 -12  -3 2467.89 367.090   7
   0  12   4 4084.46 567.882  25
   0  12   4 4635.42 406.648  26
   0  12   4 5163.70 426.272  19
   0 -12  -4 5048.57 711.243   3
   0  12   4 4719.94 414.646  18
   0  12   4 4935.79 405.981  15
   0 -12  -4 4563.19 455.988   7
   0  12   5 4638.47 433.274  26
   0  12   5 4284.41 622.626  25
   0  12   5 5666.94 418.444  19
   0  12   5 4742.23 432.942  18
   0 -12  -5 4529.53 468.204   7
   0  12   5 4661.75 385.173  15
   0 -12  -5 4926.29 685.517   3
   0 -12  -6 1767.45 356.566   7
   0 -12  -6 1891.51 472.580   3
   0  12   6 1431.73 297.279  18
   0  12   6 1334.66 252.719  15
   0  12   6 1106.40 275.238  12
   0  12   6 1473.87 291.761  26
   0  12   6 2197.27 505.369  25
   0 -12  -7-71.9248 271.529   7
   0  12   7 357.057 195.482  15
   0  12   7 38.7966 236.402  12
   0  12   7 247.455 211.119  26
   0  12   8 101.952 209.028  26
   0  12   8 63.6310 249.008  12
   0 -12  -8-599.299 307.158   7
   0  12   9 3772.21 380.056  26
   0  12   9 3575.51 417.115  12
   0 -12  -9 3564.71 441.521   7
   0  12  10 1049.80 248.099  26
   0  12  10 1055.93 310.267  12
   0 -12 -10 953.150 257.858  13
   0 -12 -10 1118.18 318.051   7
   0  12  11-120.277 195.658  26
   0 -12 -11 158.559 208.816  13
   0 -12 -11 260.202 275.011   7
   0  12  12 68.9745 167.854  26
   0 -12 -12-294.896 262.681   7
   0 -12 -12-111.378 197.960  13
   0  12  13 2441.85 245.246  26
   0 -12 -13 2689.82 339.372   7
   0 -12 -13 2197.41 288.758  13
   0  12  13 2945.13 336.777  18
   0  12  14-51.5144 107.138  26
   0  12  14 124.054 172.973  18
   0 -12 -14-70.8360 163.303  13
   0 -12 -14-81.8948 179.508   7
   0  13 -13 269.320 115.432  17
   0 -13  13 175.791 171.173  10
   0 -13  12 755.951 239.170  27
   0  13 -12 303.947 136.226  16
   0  13 -12 838.726 163.537   8
   0 -13  12 616.761 219.506  10
   0 -13  11-37.1207 212.751  27
   0  13 -11 90.1192 156.140   8
   0 -13  11 217.631 249.137  10
   0 -13  10 2352.44 349.370  27
   0  13 -10 2585.43 288.514   8
   0 -13  10 2837.72 282.979   7
   0 -13  10 2375.72 371.265  10
   0 -13   9 338.568 184.673   7
   0  13  -9 233.311 209.179   8
   0 -13   9 299.917 270.839  27
   0  13  -8-60.1947 207.176   8
   0 -13   8-14.0294 199.366   7
   0 -13   8 149.769 277.186  27
   0 -13   7-42.0552 266.522  27
   0 -13   7-43.2841 204.765   7
   0  13  -7 25.8870 213.793   8
   0  13  -7 70.7880 164.300  15
   0 -13   6 1127.50 342.809  27
   0  13  -6 527.290 209.541  15
   0  13  -6 757.728 261.567   8
   0 -13   6 1320.09 261.663   7
   0  13  -5-126.952 217.847  15
   0 -13   5 299.728 224.557   7
   0  13  -5 369.778 240.349   8
   0  13  -4 4202.58 390.450  15
   0 -13   4 4302.50 404.136   7
   0  13  -4 4049.24 366.355   8
   0  13  -4 3980.30 428.514  19
   0  13  -3 2295.11 323.100  15
   0  13  -3 2432.49 310.144   8
   0 -13   3 2365.02 336.592   7
   0  13  -3 2706.92 382.351  19
   0 -13   2 1105.81 440.299   3
   0 -13   2 1200.93 404.257   1
   0  13  -2 408.235 279.603  25
   0  13  -2 695.245 261.919  15
   0 -13   2 253.274 209.565   7
   0  13  -2 668.505 219.206   8
   0  13  -2 390.186 260.208  19
   0 -13   1 647.879 347.052   2
   0 -13   1 1344.58 435.656   1
   0 -13   1 1068.28 379.830   3
   0  13  -1 1125.50 380.703  25
   0  13  -1 860.074 240.238  15
   0  13  -1 1090.95 244.895   8
   0 -13   1 1020.77 287.100   7
   0  13  -1 1139.45 299.384  19
   0 -13   0 10937.1 979.014   3
   0 -13   0 9064.10 769.649   2
   0  13   0 11324.4 959.475  25
   0  13   0 10724.1 571.812  15
   0 -13   0 10374.0 619.226   7
   0  13   0 11148.8 515.182   8
   0  13   0 11528.7 608.974  19
   0 -13  -1 5645.07 712.997   3
   0  13   1 3716.36 593.605  25
   0  13   1 5023.05 420.704  15
   0 -13  -1 4387.58 440.909   7
   0  13   1 4588.34 344.413   8
   0  13   1 4212.58 404.490  19
   0 -13  -2 555.016 385.095   3
   0  13   2-121.540 254.303  19
   0  13   2 147.165 279.834  25
   0  13   2 127.942 233.217  15
   0 -13  -2-26.1529 232.241   7
   0  13   3 1304.40 249.679  18
   0  13   3 2107.81 315.384  19
   0 -13  -3 1162.51 300.687   7
   0  13   3 1732.82 311.815  15
   0 -13  -3 476.105 371.212   3
   0  13   4 1775.96 304.952  26
   0  13   4 984.605 266.004  18
   0  13   4 1183.76 262.493  19
   0  13   4 1570.94 275.473  15
   0 -13  -4 1239.45 329.407   7
   0  13   5 7217.77 504.108  26
   0  13   5 6662.94 501.513  18
   0  13   5 7366.58 476.470  19
   0  13   5 7526.30 482.488  15
   0 -13  -5 6604.36 537.535   7
   0  13   6 1980.94 318.527  26
   0  13   6 2105.09 294.077  15
   0 -13  -6 1398.43 334.554   7
   0  13   6 1493.61 298.730  18
   0  13   7 664.582 232.640  26
   0  13   7 525.645 211.599  15
   0  13   7 1159.62 300.255  18
   0 -13  -7 748.525 292.724   7
   0  13   8 220.851 232.708  18
   0 -13  -8-45.4144 246.883   7
   0  13   8 638.916 249.548  26
   0  13   9 321.767 232.727  18
   0 -13  -9 167.281 246.489   7
   0  13   9 486.838 229.584  26
   0  13  10 140.796 225.927  18
   0 -13 -10 376.757 261.307   7
   0  13  10 542.405 218.404  26
   0  13  11 272.633 217.780  18
   0 -13 -11 599.612 253.661   7
   0  13  11 48.3017 153.341  26
   0  13  12-174.537 212.374  18
   0 -13 -12 103.505 205.667   7
   0  13  12-107.382 143.850  26
   0  13  13-5.59251 174.856  18
   0  13  13 32.6051 122.848  26
   0 -13 -13 178.431 182.828   7
   0 -14  11 1267.15 234.558  27
   0  14 -11 1990.62 207.541   8
   0 -14  11 1399.00 254.581  10
   0 -14  10 209.228 201.593  27
   0  14 -10-181.207 166.202   8
   0 -14  10 340.795 253.100  10
   0  14  -9 737.654 204.514   8
   0 -14   9 478.249 242.531  27
   0  14  -8 1193.23 250.575   8
   0 -14   8 1376.80 223.769   7
   0 -14   8 1665.18 309.392  27
   0 -14   7 3356.73 398.473  27
   0  14  -7 3216.81 340.885   8
   0 -14   7 3296.64 316.265   7
   0  14  -7 3032.38 301.608  15
   0 -14   6 2731.32 380.581  27
   0  14  -6 3034.72 333.499   8
   0 -14   6 2839.82 328.532   7
   0  14  -6 2779.13 308.296  15
   0 -14   5 2228.27 344.896  27
   0 -14   5 1735.19 290.699   7
   0  14  -5 1951.25 280.201   8
   0  14  -5 2112.83 301.282  15
   0  14  -4-226.862 272.106  19
   0 -14   4 388.703 212.965   7
   0  14  -4 167.466 220.070   8
   0  14  -4 232.982 221.280  15
   0  14  -3 2027.40 346.503  19
   0 -14   3 1848.70 305.789   7
   0  14  -3 1745.85 275.088   8
   0  14  -3 2576.04 347.078  15
   0  14  -2 926.495 288.594  19
   0 -14   2 707.144 241.632   7
   0  14  -2 864.480 226.287   8
   0  14  -2 651.218 256.614  15
   0  14  -1 429.419 268.648  19
   0  14  -1 253.251 201.226   8
   0 -14   1 388.070 222.713   7
   0  14  -1 290.526 242.363  15
   0  14   0 855.675 304.026  19
   0  14   0 776.821 211.535   8
   0 -14   0 511.502 265.313   7
   0  14   0 259.611 234.598  15
   0  14   1 1089.00 282.114  19
   0 -14  -1 1500.14 320.643   7
   0  14   1 1302.50 300.374  15
   0  14   2 911.296 292.434  19
   0  14   2 589.235 247.122  15
   0 -14  -2 608.913 251.219   7
   0  14   3-331.925 216.585  18
   0  14   3 271.342 229.612  19
   0  14   3 164.396 216.480  15
   0 -14  -3 5.01012 232.554   7
   0  14   4 1859.21 296.960  18
   0  14   4 1925.91 294.369  19
   0  14   4 1740.79 291.064  15
   0 -14  -4 1612.23 312.858   7
   0  14   5 113.468 206.491  18
   0  14   5-174.409 208.059  19
   0  14   5-46.5662 212.645  15
   0 -14  -5 408.743 263.425   7
   0  14   6 152.691 220.262  26
   0  14   6 554.494 215.924  15
   0 -14  -6-71.4775 242.576   7
   0  14   6-145.411 221.845  18
   0  14   7 2839.63 346.105  26
   0  14   7 3014.47 285.385  15
   0  14   7 2273.98 334.590  18
   0 -14  -7 2597.23 368.854   7
   0  14   8 2794.35 352.173  18
   0 -14  -8 2203.78 337.316   7
   0  14   8 2479.46 317.355  26
   0  14   9 203.130 215.441  18
   0 -14  -9 74.9096 234.745   7
   0  14   9 171.851 185.848  26
   0  14  10 781.148 247.697  18
   0 -14 -10 771.159 245.582   7
   0  14  10 477.244 185.138  26
   0  14  11-28.8955 188.829  18
   0 -14 -11-55.6788 198.127   7
   0  14  11 148.922 141.632  26
   0 -14 -12 220.240 178.211   7
   0  14  12 378.204 176.120  18
   0 -15  10 751.129 188.482  27
   0  15 -10 806.541 164.309   8
   0 -15  10 537.701 206.537  10
   0 -15   9 986.826 228.487  27
   0  15  -9 1152.32 202.715   8
   0 -15   9 918.086 249.514  10
   0  15  -8 396.779 187.966   8
   0 -15   8 216.746 198.418  27
   0 -15   7 380.054 215.799  27
   0  15  -7 814.062 215.637   8
   0  15  -7 622.702 173.565  15
   0 -15   6 206.841 242.982  27
   0  15  -6-269.006 218.809   8
   0  15  -6 300.592 177.927  15
   0 -15   5 398.531 240.757  27
   0 -15   5-124.720 174.803   7
   0  15  -5 1.34221 209.722  15
   0 -15   4 2070.54 328.218  27
   0  15  -4 2135.06 282.368   8
   0 -15   4 1882.32 282.115   7
   0  15  -4 1547.75 283.255  15
   0  15  -3 93.3869 191.105   8
   0 -15   3-23.3511 202.765   7
   0  15  -3-103.538 220.823  15
   0  15  -2 822.874 278.434  19
   0 -15   2 896.287 242.052   7
   0  15  -2 671.286 207.041   8
   0  15  -2 918.448 285.555  15
   0  15  -1 611.825 246.888  19
   0 -15   1 524.145 215.741   7
   0  15  -1 706.400 206.525   8
   0  15  -1 865.119 274.446  15
   0  15   0 994.348 270.471  19
   0 -15   0 1048.19 263.755   7
   0  15   0 590.974 193.634   8
   0  15   0 710.707 257.857  15
   0  15   1 827.716 263.957  19
   0 -15  -1 268.256 227.357   7
   0  15   1 240.236 237.968  15
   0  15   2 189.541 207.436  19
   0 -15  -2 624.747 236.302   7
   0  15   2 358.843 235.179  15
   0  15   3-39.8922 186.960  19
   0  15   3-55.1251 223.841  15
   0 -15  -3 298.411 219.683   7
   0  15   4 314.999 198.925  19
   0  15   4-94.6672 191.473  18
   0 -15  -4 292.849 242.766   7
   0  15   4 162.854 215.693  15
   0  15   5 2069.42 284.115  18
   0 -15  -5 1985.48 315.197   7
   0  15   5 2506.50 305.769  15
   0  15   6 78.7407 181.073  18
   0 -15  -6 172.228 232.645   7
   0  15   6 45.3463 176.996  15
   0  15   7 1191.22 247.704  18
   0 -15  -7 936.658 265.130   7
   0  15   7 1441.21 212.036  15
   0 -15  -8 1843.53 305.630   7
   0  15   8 1824.91 277.587  18
   0 -15  -9 1168.00 238.746   7
   0  15   9 783.872 223.452  18
   0 -15 -10 557.501 194.349   7
   0  15  10 207.334 166.822  18
   0 -15 -11-11.0898 144.870   7
   0  15  11 167.924 146.132  18
   0 -16   8 65.5688 157.325  27
   0  16  -8 105.964 144.530   8
   0 -16   8-16.1646 182.168  10
   0 -16   7-210.383 183.588  27
   0  16  -7-131.413 158.819   8
   0  16  -7-111.268 132.671  15
   0 -16   6 360.047 193.646  27
   0  16  -6 580.221 192.289   8
   0  16  -6 552.854 165.489  15
   0 -16   5 972.071 238.613  27
   0  16  -5 897.650 214.385   8
   0  16  -5 545.295 188.066  15
   0 -16   4 1150.12 256.151  27
   0  16  -4 1327.59 230.374   8
   0  16  -4 1285.16 240.629  15
   0 -16   3 2581.59 324.030  27
   0 -16   3 1584.03 240.121   7
   0  16  -3 1991.23 257.610   8
   0  16  -3 2273.75 295.476  15
   0 -16   2 350.101 183.644   7
   0  16  -2 430.469 173.749   8
   0  16  -2 454.311 226.127  15
   0  16  -1 1314.94 262.485  19
   0  16  -1 780.293 178.483   8
   0 -16   1 1295.15 253.335   7
   0  16  -1 1034.41 256.273  15
   0  16   0 468.183 220.380  19
   0 -16   0-105.243 192.284   7
   0  16   0 298.313 158.556   8
   0  16   0 418.314 253.122  15
   0  16   1 175.104 196.821  19
   0 -16  -1 59.5006 190.670   7
   0  16   1-36.5944 222.659  15
   0  16   2 630.347 205.815  19
   0 -16  -2 145.651 195.987   7
   0  16   2 321.643 219.997  15
   0  16   3 19.6271 170.507  19
   0  16   3-62.7137 211.382  15
   0 -16  -3-56.0936 195.324   7
   0  16   4 1222.10 239.871  15
   0 -16  -4 991.349 241.830   7
   0  16   5 1598.48 229.836  15
   0 -16  -5 1202.83 256.463   7
   0  16   6 160.416 154.520  15
   0 -16  -6-74.8620 194.872   7
   0  16   6 249.065 152.857  18
   0 -16  -7 1724.95 258.110   7
   0  16   7 1472.60 216.409  18
   0 -16  -8 658.798 191.640   7
   0  16   8 932.909 186.766  18
   0 -16  -9 64.6892 169.129   7
   0  16   9 168.791 138.832  18
   0 -17   6 294.109 149.905  27
   0  17  -6 349.706 154.049   8
   0  17  -6 325.447 117.747  15
   0 -17   5 476.581 167.544  27
   0  17  -5 256.481 148.134   8
   0  17  -5 204.802 135.075  15
   0 -17   4 984.908 198.765  27
   0  17  -4 1382.42 195.254   8
   0  17  -4 1437.76 217.282  15
   0 -17   3 370.978 167.191  27
   0  17  -3 213.925 144.852   8
   0  17  -3 80.4156 170.196  15
   0 -17   2 1942.95 242.080  27
   0  17  -2 2461.62 277.352  15
   0  17  -2 2152.91 218.092   8
   0  17  -1 112.666 183.320  15
   0  17  -1 298.809 139.071   8
   0  17   0 4337.81 347.756  15
   0  17   1 1733.00 262.239  15
   0 -17  -1 1615.07 219.192   7
   0  17   2 570.488 206.581  15
   0 -17  -2 390.381 171.148   7
   0  17   2 437.113 152.988  19
   0  17   3 100.781 188.135  15
   0 -17  -3 421.984 169.477   7
   0  17   4 674.181 187.055  15
   0 -17  -4 1316.94 208.436   7
   0  17   5 2199.01 227.024  15
   0 -17  -5 1790.20 226.484   7
   0  17   6 2489.37 203.919  15
   0 -17  -6 2152.30 215.659   7
   0 -17  -7 164.035 123.975   7
   0  18  -2 239.031 136.652  15
   0  18  -2 470.634 108.812   8
   0  18  -1 418.884 159.868  15
   0  18   0 646.108 169.738  15
   0  18   1 263.254 157.546  15
   0  18   2 279.680 157.515  15
   0  18   3 842.537 168.036  15
  -1  17   5-167.715 111.210  15
  -1  17   4 266.445 133.767  15
  -1  17   3-21.0349 151.342  15
  -1  17   3-117.642 113.607  19
  -1  17   2 748.978 187.736  15
  -1  17   2 731.163 162.772  19
  -1  17   1 1112.67 212.478  15
  -1  17   1 766.695 175.815  19
  -1  17   0 757.128 203.043  15
  -1  17  -1 1914.61 254.580  15
   1 -17   2-213.993 172.684  27
  -1  17  -2-152.061 122.365   8
  -1  17  -2-21.9544 169.748  15
   1 -17   3-202.120 150.645  27
  -1  17  -3 225.409 126.552   8
  -1  17  -3 102.918 165.038  15
   1 -17   4 393.753 158.095  27
  -1  17  -4 145.737 123.559   8
  -1  17  -4 251.811 159.187  15
   1 -17   5 59.8011 142.588  27
  -1  17  -5-150.632 127.833   8
  -1  17  -5-247.098 136.951  15
  -1  16   8 21.0669 128.865  18
  -1  16   7 808.209 181.134  18
   1 -16  -6 990.299 192.422   7
  -1  16   6 1725.14 221.141  18
  -1  16   5 131.893 146.623  18
  -1  16   5 223.800 133.645  15
   1 -16  -5-40.5687 160.771   7
  -1  16   4 450.142 152.782  18
  -1  16   4 428.410 171.642  19
  -1  16   3 3607.51 314.138  15
  -1  16   3 3489.60 298.539  19
  -1  16   2 2610.05 299.289  15
  -1  16   2 2655.84 287.469  19
  -1  16   1 2059.43 294.021  15
  -1  16   1 2104.74 278.258  19
  -1  16   0 1044.29 260.908  15
  -1  16   0 1095.06 235.654  19
  -1  16  -1-7.38522 210.188  15
  -1  16  -1-307.269 146.386   8
  -1  16  -2 2696.62 315.692  15
  -1  16  -2 2076.21 226.660   8
  -1  16  -2 2845.12 328.671  19
  -1  16  -3 302.451 166.027   8
  -1  16  -3-95.2217 192.180  15
   1 -16   4 2.88157 206.876  27
  -1  16  -4 31.6278 165.709   8
  -1  16  -4 35.2624 181.655  15
   1 -16   5 54.1127 201.156  27
  -1  16  -5 136.576 156.776   8
  -1  16  -5 248.061 177.729  15
   1 -16   6-115.550 189.159  27
  -1  16  -6 259.142 166.976   8
  -1  16  -6 128.421 153.274  15
   1 -16   7 446.358 194.641  27
  -1  16  -7 266.411 163.097   8
  -1  16  -7 628.397 148.074  15
   1 -16   8 1402.76 210.444  27
  -1  16  -8 1217.51 173.599   8
   1 -15 -10 195.818 133.105   7
  -1  15  10-115.740 140.849  18
   1 -15  -9-250.178 160.473   7
  -1  15   9-222.465 178.952  18
   1 -15  -8 198.907 190.281   7
  -1  15   8 284.780 198.939  18
   1 -15  -7 1517.00 249.329   7
  -1  15   7 2145.22 292.938  18
  -1  15   6 363.636 203.818  18
  -1  15   6 560.475 159.623  15
   1 -15  -6 165.354 197.888   7
  -1  15   5 339.184 177.961  18
  -1  15   5 512.300 192.607  19
  -1  15   5 446.411 184.141  15
   1 -15  -5 610.515 217.615   7
  -1  15   4-95.9921 182.070  18
  -1  15   4 217.468 189.454  19
  -1  15   4 152.643 186.345  15
   1 -15  -4 345.388 210.817   7
  -1  15   3 411.844 198.532  18
  -1  15   3 324.210 213.088  15
   1 -15  -3 454.779 219.139   7
  -1  15   3 232.600 213.572  19
  -1  15   2 5554.80 412.206  15
   1 -15  -2 4664.89 380.189   7
  -1  15   2 5828.46 431.769  19
  -1  15   1 3206.38 356.065  15
   1 -15  -1 2869.13 311.779   7
  -1  15   1 2870.43 352.163  19
  -1  15   0-28.5432 247.662  15
  -1  15   0 68.7843 217.060  19
  -1  15  -1 1712.01 310.089  15
  -1  15  -1 1073.58 208.400   8
  -1  15  -1 1469.67 299.591  19
  -1  15  -2 3871.35 378.210  15
  -1  15  -2 3863.90 328.208   8
  -1  15  -2 3616.79 393.252  19
  -1  15  -3 1165.44 270.045  15
  -1  15  -3 1107.44 226.488   8
  -1  15  -3 928.100 283.423  19
  -1  15  -4 2341.82 282.719   8
  -1  15  -4 1927.60 296.059  15
   1 -15   5 112.218 238.974  27
  -1  15  -5 94.9303 192.646   8
  -1  15  -5-71.5529 188.732  15
   1 -15   6 3241.37 378.567  27
  -1  15  -6 3180.98 307.990   8
  -1  15  -6 3027.91 297.159  15
   1 -15   7 1116.44 262.695  27
  -1  15  -7 660.510 201.582   8
  -1  15  -7 695.435 181.272  15
   1 -15   8-224.625 210.308  27
  -1  15  -8 159.206 182.423   8
  -1  15  -8-215.888 141.752  15
  -1  15  -9 88.9668 156.637   8
   1 -15   9 343.826 198.503  27
   1 -15  10 750.474 204.519  10
   1 -15  10 503.593 176.084  27
  -1  15 -10 506.281 157.106   8
   1 -14 -11 174.737 149.651   7
  -1  14  11 171.834 156.569  18
   1 -14 -10-44.6954 180.352   7
  -1  14  10-137.474 187.602  18
   1 -14  -9 682.613 203.979   7
  -1  14   9 191.246 199.080  18
   1 -14  -8 535.017 243.057   7
  -1  14   8 261.015 209.023  18
   1 -14  -7 258.819 231.269   7
  -1  14   7 446.336 228.866  18
  -1  14   6 2111.59 321.418  18
  -1  14   6 2064.47 276.767  19
   1 -14  -6 1540.22 297.036   7
  -1  14   6 2016.12 256.437  15
  -1  14   5 1719.76 272.915  19
  -1  14   5 1327.33 287.727  18
  -1  14   5 1176.73 242.906  15
   1 -14  -5 1132.54 288.488   7
  -1  14   4 322.107 201.054  18
  -1  14   4 176.439 200.719  19
  -1  14   4 554.256 262.150  15
   1 -14  -4-2.73792 201.182   7
  -1  14   3-156.303 187.950  18
  -1  14   3-169.695 229.111  19
  -1  14   3-28.9495 217.950  15
   1 -14  -3 400.149 244.793   7
  -1  14   2 4224.41 377.393  18
  -1  14   2 4662.02 413.346  15
   1 -14  -2 4437.07 434.856   7
  -1  14   2 4454.20 424.642  19
  -1  14   1 387.673 238.021  15
   1 -14  -1 985.795 279.023   7
  -1  14   1 763.910 268.716  19
  -1  14   0 3015.21 367.703  15
  -1  14   0 2459.86 273.995   8
   1 -14   0 2512.75 320.106   7
  -1  14   0 3166.34 390.440  19
  -1  14  -1 3564.65 383.597  15
   1 -14   1 3339.04 352.070   7
  -1  14  -1 3621.96 320.573   8
  -1  14  -1 4308.62 445.477  19
  -1  14  -2 115.937 228.335  15
  -1  14  -2 658.499 224.000   8
  -1  14  -2 330.970 261.296  19
  -1  14  -3 3883.03 397.030  15
  -1  14  -3 4062.47 358.043   8
  -1  14  -3 3837.83 430.854  19
  -1  14  -4 10292.6 567.364  15
  -1  14  -4 10986.7 541.575   8
  -1  14  -4 11668.2 643.825  19
  -1  14  -5 9959.27 520.328   8
  -1  14  -5 10511.9 544.628  15
   1 -14   6 140.809 277.980  27
  -1  14  -6-5.62022 207.940   8
  -1  14  -6 151.687 192.044  15
   1 -14   7 210.016 265.403  27
  -1  14  -7 542.290 237.094   8
  -1  14  -7 323.321 183.479  15
   1 -14   8-257.963 259.385  27
  -1  14  -8 227.553 208.742   8
  -1  14  -8 229.394 164.872  15
  -1  14  -9 4977.33 363.492   8
   1 -14   9 4058.72 394.556  27
   1 -14  10 1307.56 271.372  10
  -1  14 -10 1501.92 225.115   8
   1 -14  10 1415.66 283.170  27
   1 -14  11 602.654 224.750  10
  -1  14 -11 332.751 153.756   8
   1 -14  11 805.849 220.810  27
  -1  13  12 75.2225 170.992  18
   1 -13 -12 312.319 181.307   7
  -1  13  11 250.276 226.413  18
   1 -13 -11 331.970 218.882   7
  -1  13  10 343.304 228.963  18
   1 -13 -10 116.470 206.584   7
  -1  13  10 161.629 150.116  26
  -1  13   9-48.7546 229.335  18
   1 -13  -9 145.087 228.430   7
  -1  13   9 320.341 176.864  26
  -1  13   8 980.303 286.282  18
   1 -13  -8 835.282 307.311   7
  -1  13   8 409.780 208.341  26
  -1  13   7-139.195 226.959  18
  -1  13   7 95.2477 193.451  26
   1 -13  -7-60.9128 246.142   7
  -1  13   6 2709.06 337.959  26
  -1  13   6 2714.20 365.928  18
  -1  13   6 3661.79 349.641  19
  -1  13   6 3291.00 314.583  15
   1 -13  -6 3039.16 393.222   7
  -1  13   5 3359.55 370.275  26
  -1  13   5 3331.29 359.645  19
  -1  13   5 2865.33 380.678  18
   1 -13  -5 2310.97 357.873   7
  -1  13   5 3458.71 354.240  15
  -1  13   4 157.351 223.451  18
  -1  13   4 166.598 231.445  19
   1 -13  -4 129.594 229.432   7
  -1  13   4-213.800 227.570  15
  -1  13   3 1845.05 332.925  19
  -1  13   3 1534.10 299.822  18
   1 -13  -3 1098.50 274.190   7
  -1  13   3 1614.53 297.254  15
  -1  13   2-174.585 233.968  18
  -1  13   2-156.948 230.670  19
  -1  13   2-25.0845 225.789  15
   1 -13  -2 477.885 236.536   7
  -1  13   1 10640.9 576.959  18
  -1  13   1 10623.8 572.461  15
   1 -13  -1 10630.6 605.384   7
  -1  13   1 11033.6 626.642  19
  -1  13   0 10875.6 586.400  15
  -1  13   0 11743.6 524.486   8
   1 -13   0 10571.1 610.625   7
  -1  13   0 11634.7 641.022  19
  -1  13  -1 858.076 286.077  15
   1 -13   1 649.510 237.319   7
  -1  13  -1 728.746 203.810   8
  -1  13  -1 837.751 285.798  19
  -1  13  -2 1079.13 278.490  15
   1 -13   2 1224.53 258.950   7
  -1  13  -2 1322.97 253.570   8
  -1  13  -2 790.864 283.565  19
  -1  13  -3 12028.1 611.809  15
  -1  13  -3 12256.4 574.690   8
  -1  13  -3 12360.7 670.673  19
  -1  13  -4 295.596 217.118  15
  -1  13  -4 295.130 204.686   8
  -1  13  -4 256.658 256.943  19
  -1  13  -5 682.151 247.116  15
  -1  13  -5 656.258 230.365   8
  -1  13  -5 427.230 261.101  19
  -1  13  -6 72.2300 202.532  15
  -1  13  -6 74.8748 222.376   8
  -1  13  -7 1697.53 283.392  15
  -1  13  -7 1913.42 290.760   8
   1 -13   7 2274.61 392.493  27
  -1  13  -8 1632.79 243.387  15
  -1  13  -8 1431.17 273.575   8
   1 -13   8 1692.38 345.555  27
  -1  13  -9 1564.51 271.550   8
   1 -13   9 1431.37 331.376  27
  -1  13 -10 79.5437 196.621   8
   1 -13  10-202.423 267.758  27
   1 -13  11 1740.02 317.225  10
  -1  13 -11 1895.42 242.925   8
   1 -13  11 2176.67 329.746  27
   1 -13  12 257.296 225.650  10
  -1  13 -12 308.259 145.736   8
   1 -13  12 326.964 212.390  27
   1 -13  13 694.754 201.354  10
   1 -13  13 1134.96 203.079  27
  -1  13 -13 678.573 144.113  17
  -1  13 -13 761.902 125.885   8
   1 -12 -13 10.5381 182.054   7
  -1  12  13 7.68819 170.583  18
   1 -12 -13 28.0940 140.893  13
  -1  12  12 2953.79 340.461  18
  -1  12  12 2869.10 250.838  26
   1 -12 -12 2599.86 316.829   7
   1 -12 -12 2596.25 272.227  13
  -1  12  11-181.559 244.085  18
  -1  12  11-17.0283 145.806  26
   1 -12 -11 97.6496 235.223   7
   1 -12 -11-391.834 223.674  13
  -1  12  10-77.9736 236.970  18
  -1  12  10-11.2604 178.394  26
   1 -12 -10 326.142 271.178   7
  -1  12  10 40.7574 241.147  12
  -1  12   9-204.194 259.872  18
  -1  12   9-64.0049 176.046  26
   1 -12  -9-96.1608 234.694   7
  -1  12   9 177.739 250.644  12
  -1  12   8 6975.76 555.720  18
  -1  12   8 7191.00 484.879  26
   1 -12  -8 7199.02 547.683   7
  -1  12   8 6955.04 513.438  12
  -1  12   7 198.361 213.867  19
  -1  12   7 129.402 228.797  18
  -1  12   7 222.346 234.594  26
  -1  12   7 270.028 233.037  12
   1 -12  -7 426.492 258.495   7
   1 -12  -6-239.845 250.552   7
  -1  12   6-16.4128 202.886  19
  -1  12   6 89.1600 233.956  18
  -1  12   6 239.669 215.770  26
  -1  12   6-9.17673 190.459  15
  -1  12   6-6.42927 234.943  12
   1 -12  -5 445.505 240.107   7
  -1  12   5 661.042 243.733  26
  -1  12   5 896.564 273.088  19
  -1  12   5 408.540 237.027  18
  -1  12   5 230.935 193.482  15
  -1  12   5 215.198 229.637  12
   1 -12  -4 5120.52 693.275   3
  -1  12   4 5038.90 425.830  19
  -1  12   4 5197.87 450.380  18
  -1  12   4 5135.75 704.347  25
  -1  12   4 4650.51 410.858  26
  -1  12   4 5477.55 417.791  15
   1 -12  -4 4689.56 457.784   7
   1 -12  -3 151.514 320.451   3
  -1  12   3 542.968 254.851  19
  -1  12   3 357.290 217.082  18
  -1  12   3 454.236 219.155  26
  -1  12   3-97.3392 326.254  25
  -1  12   3-119.744 221.880  15
   1 -12  -3 519.323 265.280   7
   1 -12  -2 528.635 381.798   3
  -1  12   2 667.775 270.204  19
  -1  12   2 769.215 240.547  18
  -1  12   2 618.954 361.317  25
  -1  12   2 1033.99 244.738  15
   1 -12  -2 890.511 277.663   7
   1 -12  -1 712.959 395.536   3
  -1  12   1 119.677 290.069  25
  -1  12   1 350.030 247.874  19
  -1  12   1 132.054 175.147  18
  -1  12   1 144.015 236.719  15
   1 -12  -1 302.436 204.284   7
   1 -12   0 8554.70 882.430   3
   1 -12   0 8635.54 754.289   1
  -1  12   0 8208.85 543.469  19
  -1  12   0 8208.25 803.695  25
  -1  12   0 7379.66 476.462  18
  -1  12   0 8938.40 521.300  15
   1 -12   0 8041.56 522.531   7
  -1  12   0 8172.45 449.063   8
   1 -12   1 1133.56 417.931   3
   1 -12   1 1157.85 350.060   1
  -1  12  -1 1854.19 441.599  25
  -1  12  -1 1593.87 298.363  15
  -1  12  -1 1663.81 252.720   8
   1 -12   1 1380.09 278.775   7
  -1  12  -1 1446.75 303.048  19
   1 -12   2 23287.7 1253.17   1
  -1  12  -2 24014.3 1347.43  25
  -1  12  -2 23769.0 824.979  15
   1 -12   2 25683.7 888.154   7
  -1  12  -2 24061.0 774.155   8
  -1  12  -2 26154.5 923.108  19
   1 -12   3 2823.32 521.575   1
  -1  12  -3 2777.07 357.239  15
  -1  12  -3 2475.85 304.152   8
   1 -12   3 2377.78 313.926   7
  -1  12  -3 3324.33 396.195  19
   1 -12   4 389.041 346.923   1
  -1  12  -4-109.642 205.911  15
   1 -12   4-309.100 220.100   7
  -1  12  -4 134.082 205.896   8
  -1  12  -4-105.213 254.325  19
  -1  12  -5 362.170 221.987  15
  -1  12  -5 632.882 223.710   8
  -1  12  -5 576.309 280.915  19
  -1  12  -6 804.226 234.118  15
  -1  12  -6 805.509 261.842   8
  -1  12  -6 1007.50 318.789  19
  -1  12  -7-109.289 191.416  15
  -1  12  -7-168.933 217.136   8
   1 -12   7 110.277 319.587  27
  -1  12  -8 3034.55 317.285  15
  -1  12  -8 3722.20 375.502   8
   1 -12   8 3016.13 421.825  27
  -1  12  -9 511.191 235.311   8
   1 -12   9 522.731 303.763  27
  -1  12 -10 3251.57 329.024   8
   1 -12  10 3346.02 420.578  27
   1 -12  11 625.596 294.989  10
  -1  12 -11 528.807 189.566  16
  -1  12 -11 356.581 195.517   8
   1 -12  11 676.662 289.633  27
   1 -12  12 265.022 244.126  10
  -1  12 -12 92.2024 152.658  16
  -1  12 -12 79.1651 165.106   8
   1 -12  12 181.651 230.306  27
   1 -12  13 422.282 214.821  10
  -1  12 -13 156.185 144.664  16
  -1  12 -13 146.830 124.866   8
   1 -12  13 81.5822 192.698  27
  -1  12 -14 983.998 133.187  17
  -1  12 -14 1324.60 167.537  16
   1 -12  14 1378.17 221.420  10
   1 -11 -14 313.150 190.898   7
   1 -11 -14 183.651 167.808  13
  -1  11  14 224.728 174.734  18
   1 -11 -13 2680.63 333.429   7
   1 -11 -13 1881.71 281.352  13
  -1  11  13 2621.41 323.023  18
  -1  11  12-107.279 140.198  26
   1 -11 -12 195.547 240.182   7
   1 -11 -12 293.029 218.895  13
  -1  11  12 114.179 236.927  12
  -1  11  12-167.963 238.264  18
  -1  11  11 416.008 187.060  26
   1 -11 -11 148.274 226.138  13
  -1  11  11 31.5945 260.017  12
   1 -11 -11 186.698 259.776   7
  -1  11  10-35.1139 188.823  26
   1 -11 -10 29.1518 237.581  13
  -1  11  10 215.061 263.404  12
   1 -11 -10 345.560 276.743   7
  -1  11   9 10428.7 568.405  26
   1 -11  -9 8905.83 552.049  13
  -1  11   9 10267.7 620.190  12
   1 -11  -9 9557.72 640.477   7
  -1  11   8 6482.56 462.569  26
   1 -11  -8 6252.04 535.643   7
  -1  11   8 6796.97 519.788  12
  -1  11   7 312.518 216.493  26
  -1  11   7 206.500 223.180  19
   1 -11  -7-426.875 278.204   7
  -1  11   7 218.395 249.048  12
   1 -11  -6 1073.57 479.166   3
  -1  11   6 529.107 237.831  26
  -1  11   6 488.483 394.804  25
  -1  11   6 399.874 224.445  19
  -1  11   6 529.464 253.614  12
   1 -11  -6 502.508 347.140   6
   1 -11  -6 23.3511 258.782   7
   1 -11  -5 979.693 343.480   6
   1 -11  -5 1107.06 306.972   7
  -1  11   5 897.137 261.198  26
  -1  11   5 1341.45 406.856  25
   1 -11  -5 945.546 451.203   3
  -1  11   5 1140.40 272.977  19
  -1  11   5 1175.64 290.477  18
  -1  11   5 1302.85 259.354  15
  -1  11   5 706.611 266.573  12
   1 -11  -4 5877.45 493.439   7
  -1  11   4 6220.93 447.172  26
  -1  11   4 7253.57 767.181  25
  -1  11   4 6219.84 461.550  19
   1 -11  -4 6399.93 755.499   3
  -1  11   4 6354.22 475.847  18
  -1  11   4 7044.94 448.372  15
  -1  11   4 5708.97 457.595  12
   1 -11  -3 6060.54 474.690   7
  -1  11   3 7507.48 490.686  26
  -1  11   3 7368.26 749.152  25
  -1  11   3 6704.22 482.053  19
   1 -11  -3 6114.32 709.208   3
  -1  11   3 6334.13 453.513  18
  -1  11   3 6268.65 424.577  15
  -1  11   3 6190.72 435.408  12
   1 -11  -2 4433.66 610.664   3
  -1  11   2 3622.71 379.153  19
  -1  11   2 3805.74 378.325  18
  -1  11   2 3858.85 582.047  25
  -1  11   2 4137.38 378.560  26
   1 -11  -2 3600.21 515.569  24
  -1  11   2 3965.19 360.433  15
   1 -11  -2 3649.73 396.655   7
   1 -11  -1 2315.11 528.680   3
   1 -11  -1 1724.12 373.395   1
   1 -11  -1 1831.05 431.494  24
  -1  11   1 2321.42 481.805  25
  -1  11   1 1073.60 227.784  18
  -1  11   1 1868.39 312.770  19
  -1  11   1 1932.16 268.852  15
   1 -11  -1 1969.62 307.648   7
   1 -11   0 6652.20 647.667   1
   1 -11   0 6222.26 706.276   3
  -1  11   0 6594.86 462.376  19
  -1  11   0 6778.44 446.296  18
   1 -11   0 6843.25 657.323  24
  -1  11   0 5082.58 619.687  25
  -1  11   0 6205.35 426.609  15
   1 -11   0 5848.26 450.267   7
  -1  11   0 8197.98 421.180   8
   1 -11   1 422.622 321.042   1
   1 -11   1 636.980 282.179  24
  -1  11  -1 1047.44 356.709  25
  -1  11  -1 1302.52 277.727  19
  -1  11  -1 843.184 216.800  15
   1 -11   1 539.563 203.632   7
  -1  11  -1 1331.60 212.420   8
   1 -11   2 454.676 329.274   1
   1 -11   2 288.845 297.420  24
  -1  11  -2-203.838 326.962  25
  -1  11  -2 111.436 182.309  15
  -1  11  -2 49.7109 181.272   8
   1 -11   2 654.780 234.664   7
  -1  11  -2-144.752 211.319  19
   1 -11   3 7838.87 721.390   1
  -1  11  -3 7233.92 710.767  25
   1 -11   3 7434.43 693.152  24
  -1  11  -3 7332.09 464.842  15
   1 -11   3 6826.69 474.421   7
  -1  11  -3 8433.43 463.042   8
  -1  11  -3 7959.05 526.915  19
   1 -11   4 7716.24 742.310   1
  -1  11  -4 7650.82 748.986  25
  -1  11  -4 7284.88 460.447  15
   1 -11   4 7416.88 479.961   7
  -1  11  -4 7819.33 450.175   8
  -1  11  -4 7473.03 520.692  19
   1 -11   5 555.048 203.358   7
  -1  11  -5 650.361 215.450   8
  -1  11  -5 388.478 203.761  15
   1 -11   5 412.692 286.560   1
  -1  11  -5 519.266 251.699  19
  -1  11  -6 416.753 206.545   8
  -1  11  -6 596.631 232.379  15
   1 -11   6 614.097 387.057   1
  -1  11  -6 365.568 267.600  19
  -1  11  -6 335.188 301.520  20
  -1  11  -7 10179.3 523.536  15
  -1  11  -7 11108.4 563.203   8
   1 -11   7 11153.4 927.197   1
  -1  11  -8 724.760 195.891  15
  -1  11  -8 816.403 253.782   8
   1 -11   8 1044.21 336.138  27
  -1  11  -9 1445.89 251.780  16
  -1  11  -9 1606.74 279.824   8
   1 -11   9 1308.10 349.675  27
  -1  11 -10 10.1961 209.606  16
  -1  11 -10-27.7039 213.362   8
   1 -11  10-217.821 297.726  27
  -1  11 -11 3869.05 355.373  16
  -1  11 -11 4195.18 361.633   8
   1 -11  11 3990.67 468.045  27
   1 -11  12 2966.00 416.004  10
  -1  11 -12 2791.04 300.108  16
  -1  11 -12 2659.28 272.875   8
   1 -11  12 2907.20 394.365  27
   1 -11  13-175.628 226.676  10
  -1  11 -13-7.98534 180.749  16
  -1  11 -13-119.497 142.471   8
   1 -11  13-22.6946 237.216  27
   1 -11  14 1521.00 267.674  10
  -1  11 -14 1827.23 233.446  16
  -1  11 -14 1304.53 176.931  17
   1 -11  15 665.701 121.087  26
  -1  11 -15 506.267 144.958  16
   1 -11  15 731.028 191.477  10
   1 -10 -15 1138.14 239.269   7
   1 -10 -15 690.979 200.117  13
  -1  10  15 865.587 202.300  18
   1 -10 -14 1415.96 281.888   7
   1 -10 -14 1147.13 249.701  13
  -1  10  14 1455.70 268.777  18
   1 -10 -13 1127.51 280.673  13
  -1  10  13 366.722 237.314  12
  -1  10  13 826.400 184.591  26
   1 -10 -12 702.580 290.309  13
  -1  10  12 904.287 213.626  26
  -1  10  11 1944.65 355.519  12
   1 -10 -11 1437.35 328.176  13
  -1  10  11 1618.52 262.597  26
   1 -10 -10 521.235 294.567  13
  -1  10  10 594.375 310.931  12
  -1  10  10 408.307 205.777  26
   1 -10  -9 4826.33 456.058  13
  -1  10   9 5332.72 483.713  12
  -1  10   9 5232.28 430.995  26
   1 -10  -8 1503.32 486.711   3
  -1  10   8 1649.91 274.561  26
  -1  10   8 2093.15 456.881  25
   1 -10  -8 2201.43 334.316  13
  -1  10   8 1995.78 358.332  12
  -1  10   7 2635.66 322.595  26
  -1  10   7 2976.35 523.965  25
  -1  10   7 3467.16 364.385  19
  -1  10   7 3132.92 403.626  12
   1 -10  -7 3279.00 536.673   6
   1 -10  -7 2853.33 561.893   3
   1 -10  -6 2135.49 521.534   3
  -1  10   6 1220.60 426.122  25
  -1  10   6 1764.91 279.409  26
  -1  10   6 1993.27 295.208  19
  -1  10   6 1056.21 280.042  12
   1 -10  -6 1703.88 335.901   7
   1 -10  -6 1443.21 410.888   6
   1 -10  -5 2611.27 470.757   6
   1 -10  -5 2603.05 346.725   7
   1 -10  -5 3157.09 567.102   3
  -1  10   5 2721.78 493.761  25
  -1  10   5 3129.73 332.582  26
  -1  10   5 2578.28 326.019  19
  -1  10   5 2846.03 309.514  15
  -1  10   5 2378.49 344.110  12
   1 -10  -4-93.4344 203.456   7
   1 -10  -4 519.205 327.076   6
   1 -10  -4 43.2985 352.786   3
  -1  10   4 181.688 357.132  25
  -1  10   4 191.425 181.267  26
  -1  10   4 448.058 198.122  19
  -1  10   4 135.490 198.004  15
  -1  10   4-67.9578 200.789  12
  -1  10   3 6700.96 440.315  26
  -1  10   3 6227.84 665.170  25
   1 -10  -3 6659.62 707.588   6
   1 -10  -3 7723.71 760.308   3
  -1  10   2 4233.30 555.812  25
   1 -10  -2 4426.10 594.683   3
   1 -10  -1 33903.9 1347.86  24
  -1  10   1 33525.4 1423.88  25
   1 -10  -1 34630.1 1506.84   3
   1 -10  -1 33942.5 1284.87   1
  -1  10   0 120.865 266.847  25
   1 -10   0-76.5433 246.862  24
   1 -10   0 140.365 237.151   1
   1 -10   1 3114.58 439.996  24
  -1  10  -1 2579.81 461.101  25
   1 -10   1 3065.39 455.758   1
   1 -10   2 3864.96 509.853  24
  -1  10  -2 3588.82 520.377  25
   1 -10   2 3353.60 474.488   1
  -1  10  -3 267.521 287.959  25
   1 -10   3 35.1586 212.413  24
  -1  10  -3 645.150 219.929  15
   1 -10   3 599.364 327.554   1
  -1  10  -3 369.077 211.754  19
   1 -10   4 898.393 327.705   1
  -1  10  -4 1585.47 398.482  25
  -1  10  -4 1251.06 240.060  15
  -1  10  -4 467.991 190.551   8
  -1  10  -4 1003.88 270.644  19
  -1  10  -4 1182.23 409.114  20
   1 -10   5 500.509 315.989   1
  -1  10  -5 840.375 360.708  25
  -1  10  -5 511.262 214.680  15
  -1  10  -5 831.026 212.157   8
  -1  10  -5 1050.23 367.208  20
  -1  10  -5 705.621 271.325  19
  -1  10  -6 10078.9 505.879   8
   1 -10   6 8680.52 501.124   7
  -1  10  -6 8812.74 488.336  15
   1 -10   6 11470.2 879.981   1
  -1  10  -6 10327.4 586.160  19
  -1  10  -6 12056.6 970.346  20
  -1  10  -7 7975.43 472.904   8
   1 -10   7 7488.23 480.508   7
  -1  10  -7 7589.33 450.635  15
   1 -10   7 7349.72 732.556   1
  -1  10  -7 7925.99 547.130  19
  -1  10  -7 8853.53 851.843  20
   1 -10   8 469.131 267.973  27
  -1  10  -8 375.766 212.644  16
  -1  10  -8 410.947 226.720   8
   1 -10   8 436.706 219.814   7
   1 -10   8 242.835 317.305   1
  -1  10  -9 845.110 240.182  16
  -1  10  -9 1004.29 259.292   8
   1 -10   9 917.648 226.748   7
   1 -10   9 988.902 313.284  27
  -1  10 -10 425.305 249.388  16
   1 -10  10 421.979 220.740   7
  -1  10 -10-127.586 199.050   8
   1 -10  10 572.605 331.791  27
  -1  10 -11-53.5083 232.780  16
  -1  10 -11-111.934 197.454   8
   1 -10  11 117.248 301.533  27
   1 -10  12 83.9006 275.445  10
  -1  10 -12-483.839 259.733  16
  -1  10 -12 149.541 184.316   8
   1 -10  12 102.792 290.785  27
   1 -10  13 599.433 283.447  10
  -1  10 -13 364.900 216.548  16
  -1  10 -13 82.3707 154.414   8
   1 -10  13 406.870 286.213  27
   1 -10  14-19.3105 241.829  27
   1 -10  14 110.732 223.063  10
  -1  10 -14 281.452 196.868  16
   1 -10  15 3284.29 256.557  26
  -1  10 -15 3247.76 295.534  16
   1 -10  15 3938.99 346.932  10
   1  -9 -16-93.8423 175.922   7
  -1   9  16 155.459 135.553  18
   1  -9 -16 0.51015 164.960  13
   1  -9 -15 69.6970 206.616  13
  -1   9  14-284.376 210.011  12
   1  -9 -14-434.485 258.234  13
  -1   9  13 1171.15 206.565  26
   1  -9 -13 1688.35 353.467  13
  -1   9  12 833.232 217.930  26
  -1   9  12 981.149 299.790  12
   1  -9 -12 530.167 294.635  13
  -1   9  11 136.885 194.163  26
   1  -9 -11 173.643 282.218  13
  -1   9  11-28.0111 280.832  12
  -1   9  10 892.645 251.599  26
   1  -9 -10 476.091 316.678  13
  -1   9  10 457.327 258.620  12
  -1   9   9 250.578 284.361  21
   1  -9  -9 493.582 353.534   3
  -1   9   9 631.821 215.909  26
  -1   9   9 1155.00 359.240  25
   1  -9  -9 1040.07 304.114  13
  -1   9   9 794.055 305.302  12
  -1   9   8 197.242 210.027  26
  -1   9   8 516.088 334.239  25
  -1   9   8 957.848 347.856  21
   1  -9  -8 514.988 350.991   3
  -1   9   8 465.791 206.970  19
   1  -9  -8 1090.24 360.662   6
   1  -9  -8 814.119 294.718  13
  -1   9   8 325.498 250.246  12
  -1   9   7 1059.97 377.913  25
  -1   9   7 723.077 208.041  26
  -1   9   7 1225.31 354.409  21
   1  -9  -7 961.179 437.027   3
  -1   9   7 557.136 196.344  19
   1  -9  -7 972.142 334.886   6
   1  -9  -7 674.153 225.437  13
  -1   9   7 963.762 282.835  12
  -1   9   6 236.172 289.133  25
  -1   9   6-115.746 166.226  26
  -1   9   6-281.375 246.809  21
   1  -9  -6 296.008 342.919   3
  -1   9   6 14.4997 189.293  19
   1  -9  -6 402.971 323.381   6
  -1   9   6-456.618 238.380  12
   1  -9  -5 509.393 335.462   3
  -1   9   5 730.932 275.136  21
   1  -9  -5 840.821 353.007   6
  -1   9   5 761.629 336.459  25
   1  -9  -4 137.725 281.746   3
   1  -9  -4-88.2369 308.399   6
  -1   9   4 270.365 284.461  25
   1  -9  -3 783.966 376.753   3
   1  -9  -3 233.274 305.356   6
  -1   9   3 75.5648 285.272  25
   1  -9  -2 4894.57 589.769   3
   1  -9  -2 4097.86 443.919   1
   1  -9  -2 3394.77 508.538   6
  -1   9   2 4330.21 521.196  25
   1  -9  -1 1259.31 297.605   1
   1  -9  -1 1807.53 431.586   3
   1  -9  -1 1250.89 404.984   6
  -1   9   1 1739.68 379.968  25
  -1   9   0 15215.4 894.108  25
   1  -9   0 15185.3 868.442  24
   1  -9   0 16854.6 857.437   1
  -1   9  -1 5875.82 596.155  25
   1  -9   1 4704.54 507.663  24
   1  -9   1 5019.74 511.643   1
  -1   9  -2 4002.33 497.369  25
   1  -9   2 3567.86 453.051  24
   1  -9   2 3701.39 457.034   1
   1  -9   3 1717.12 380.873  24
  -1   9  -3 931.069 308.664  25
   1  -9   3 1442.70 363.125   1
  -1   9  -3 720.662 327.663  20
   1  -9   4 2485.89 410.250  24
  -1   9  -4 2600.70 441.517  25
   1  -9   4 2902.22 461.114   1
  -1   9  -4 3022.41 532.466  20
  -1   9  -5-228.323 235.296  25
   1  -9   5-118.448 262.585   1
  -1   9  -5-24.3250 300.652  20
   1  -9   6 7685.85 706.083   1
  -1   9  -6 8435.29 512.872  19
  -1   9  -6 7629.92 743.001  20
  -1   9  -6 6912.27 616.567  25
  -1   9  -6 7891.02 428.766   8
   1  -9   7 2919.69 494.072   1
  -1   9  -7 3708.73 581.994  20
  -1   9  -7 3255.36 364.325  19
  -1   9  -7 2708.53 278.024  15
  -1   9  -7 2207.47 281.005   8
   1  -9   8 889.964 294.106  27
   1  -9   8 793.314 365.514   1
  -1   9  -8 1293.16 384.514  20
  -1   9  -8 1222.40 273.066  16
   1  -9   8 808.038 220.243   7
  -1   9  -8 1158.97 242.914   8
   1  -9   9 1256.70 301.355  27
   1  -9   9 1181.70 351.368   1
  -1   9  -9 1450.27 272.403  16
  -1   9  -9 1301.25 421.394  20
   1  -9   9 1977.12 280.004   7
  -1   9  -9 1750.55 285.287   8
   1  -9  10 1674.76 352.807  27
  -1   9 -10 1344.99 266.969   8
   1  -9  10 1774.80 283.730   7
  -1   9 -10 1883.23 310.468  16
   1  -9  11 841.869 320.433  27
  -1   9 -11 957.484 291.142  16
  -1   9 -11 732.716 210.196   8
   1  -9  11 977.257 245.435   7
   1  -9  12 104.323 268.813  10
   1  -9  12 51.3964 291.793  27
  -1   9 -12 124.769 256.289  16
  -1   9 -12-7.22630 175.473   8
   1  -9  13 7.27930 270.751  10
   1  -9  13-129.207 278.732  27
  -1   9 -13-29.0783 247.219  16
  -1   9 -13 152.603 151.603   8
  -1   9 -14 1785.78 299.404  16
   1  -9  14 2076.23 374.101  27
   1  -9  14 2039.55 351.327  10
  -1   9 -15 3086.35 321.026  16
   1  -9  15 3309.13 355.218  10
  -1   9 -16-2.49470 170.641  16
   1  -9  16 303.525 172.705  10
   1  -9  16 174.417 125.982  26
   1  -8 -16 69.2433 137.618  11
   1  -8 -16 266.412 215.975  13
   1  -8 -15 192.985 164.684  11
   1  -8 -15-95.2046 242.723  13
  -1   8  15 196.344 177.692  12
   1  -8 -14 3078.41 314.998  11
   1  -8 -14 2744.42 393.112  13
  -1   8  14 2880.89 337.665  12
  -1   8  13 306.348 175.643  26
  -1   8  13 348.469 255.166  12
   1  -8 -13 369.631 293.306  13
  -1   8  12 3138.21 327.109  26
  -1   8  12 3490.52 396.703  12
   1  -8 -12 3281.74 441.199  13
  -1   8  11 1842.64 302.726  26
   1  -8 -11 1395.01 354.645  13
  -1   8  11 1266.40 305.819  12
   1  -8 -10 1505.44 496.472   3
  -1   8  10 1596.54 291.077  26
  -1   8  10 1455.92 322.231  12
   1  -8 -10 1255.81 349.779  13
  -1   8  10 853.844 339.345  21
  -1   8   9 1421.91 383.631  21
  -1   8   9 1768.64 284.106  26
  -1   8   9 1213.79 338.708  25
   1  -8  -9 2207.29 500.172   3
   1  -8  -9 2236.65 447.761   6
   1  -8  -9 2040.18 348.371  13
  -1   8   9 1838.82 333.292  12
  -1   8   8 600.854 320.436  21
  -1   8   8 308.100 181.972  26
  -1   8   8 256.965 249.206  25
   1  -8  -8 763.934 393.326   3
   1  -8  -8 215.838 256.786   6
  -1   8   8 47.4451 222.872  12
   1  -8  -8 625.243 271.449  13
  -1   8   7 4639.67 541.512  21
  -1   8   7 4527.78 550.491  25
   1  -8  -7 5041.77 646.849   3
   1  -8  -7 4778.74 555.977   6
  -1   8   7 4527.50 395.379  12
  -1   8   6 318.227 279.164  25
   1  -8  -6-29.3717 331.955   3
   1  -8  -6 73.7778 273.338   6
  -1   8   6-127.854 266.165  21
  -1   8   5 650.641 324.655  25
   1  -8  -5 651.647 347.516   3
   1  -8  -5 405.905 285.244   6
  -1   8   5 323.243 215.641  21
  -1   8   4 4012.36 498.307  25
   1  -8  -4 4300.49 565.705   3
   1  -8  -4 4169.88 505.159   6
  -1   8   4 3988.34 390.806  21
  -1   8   3 1125.56 358.940  25
   1  -8  -3 1464.51 397.383   3
   1  -8  -3 1772.10 421.832   6
  -1   8   3 1273.52 255.106  21
  -1   8   2 7924.25 630.270  25
   1  -8  -2 8440.93 689.726   3
   1  -8  -2 8255.39 544.812   1
   1  -8  -2 7249.67 625.001   6
  -1   8   2 7624.52 468.765  21
  -1   8   1 2033.96 377.473  25
   1  -8  -1 1413.51 387.675   6
   1  -8  -1 1884.94 331.544   1
  -1   8   0 16795.1 873.662  25
   1  -8   0 16960.6 792.197   1
  -1   8  -1 779.131 337.390  25
   1  -8   1 553.974 283.976  24
   1  -8   1 497.757 233.974   1
   1  -8   2 29853.3 1111.08  24
  -1   8  -2 31274.7 1172.13  25
   1  -8   2 31893.0 1133.56   1
  -1   8  -2 30232.4 1223.19  20
  -1   8  -3 3698.84 462.278  25
   1  -8   3 3523.23 421.712  24
   1  -8   3 3868.14 459.997   1
  -1   8  -3 4055.28 516.480  20
  -1   8  -4 565.294 273.061  25
   1  -8   4 704.164 288.095  24
   1  -8   4 1230.21 324.211   1
  -1   8  -4 924.674 363.938  20
  -1   8  -5 24143.6 1062.66  25
   1  -8   5 23881.1 1083.97   1
  -1   8  -5 22790.9 1129.30  20
  -1   8  -6 7876.62 617.950  25
   1  -8   6 8079.25 683.290   1
  -1   8  -6 7811.28 710.895  20
   1  -8   7 467.163 305.467   1
  -1   8  -7 668.255 307.719  20
   1  -8   8 2971.72 528.861   1
   1  -8   8 2288.67 345.316  27
  -1   8  -8 2429.65 296.262  16
  -1   8  -8 2607.46 293.895   8
  -1   8  -8 2159.24 440.747  20
   1  -8   9 447.971 320.488   1
   1  -8   9 68.7890 239.952  27
  -1   8  -9-65.5007 201.088  16
  -1   8  -9 231.222 177.837   8
   1  -8   9 207.531 184.908   7
  -1   8  -9-328.605 389.292  20
   1  -8  10 1603.66 385.639   1
   1  -8  10 2463.57 367.042  27
  -1   8 -10 2253.76 329.790  16
   1  -8  10 2438.08 314.417   7
  -1   8 -10 2797.56 313.115   8
  -1   8 -10 3280.30 572.057  20
  -1   8 -11 3972.73 391.263  16
   1  -8  11 3708.50 369.073   7
  -1   8 -11 3932.89 335.301   8
   1  -8  11 5111.28 497.040  27
   1  -8  12 3208.16 430.192  10
  -1   8 -12 2785.34 355.794  16
  -1   8 -12 2629.24 280.903   8
   1  -8  12 2448.61 406.689  27
   1  -8  13 966.662 315.741  10
   1  -8  13 723.158 305.698  27
  -1   8 -13 487.756 270.875  16
   1  -8  14-153.036 267.122  10
   1  -8  14-53.7190 277.527  27
  -1   8 -14 52.1855 252.139  16
   1  -8  15 17.3685 233.495  10
  -1   8 -15 160.486 251.519  16
   1  -8  16 1310.90 254.719  10
   1  -8  16 1207.38 190.035  26
  -1   8 -16 1230.02 249.981  16
  -1   8 -17 0.45942 157.790  16
   1  -8  17-7.00344 148.219  10
   1  -7 -17 75.5241 133.948  11
  -1   7  17 35.9079 119.723  18
   1  -7 -16 198.573 165.844  11
   1  -7 -16 156.527 251.767  13
   1  -7 -15 133.610 269.349  13
  -1   7  15 7.75826 172.055  12
  -1   7  14 442.378 236.990  12
   1  -7 -14 244.519 311.416  13
  -1   7  13 317.269 176.032  26
  -1   7  13 212.701 246.296  12
   1  -7 -13 407.328 341.726  13
  -1   7  12 1592.30 276.799  26
  -1   7  12 1521.78 318.504  12
   1  -7 -12 1569.58 391.529  13
   1  -7 -11 439.086 468.279   3
  -1   7  11-9.05091 177.588  26
  -1   7  11 949.475 392.637  21
   1  -7 -11 355.352 329.282  13
  -1   7  11-76.0550 265.436  12
   1  -7 -10 1598.67 511.628   3
  -1   7  10 1363.24 269.984  26
  -1   7  10 1772.48 316.123  12
   1  -7 -10 1694.97 361.386  13
  -1   7  10 1588.86 424.827  21
  -1   7   9 508.573 318.345  21
  -1   7   9 816.352 307.024  25
  -1   7   9 659.591 225.171  26
   1  -7  -9 290.790 342.507   3
   1  -7  -9-35.2281 296.376   6
   1  -7  -9 288.847 254.949  13
  -1   7   9 359.402 232.527  12
  -1   7   8 3815.29 499.826  21
  -1   7   8 3748.42 478.608  25
   1  -7  -8 2709.52 508.042   3
   1  -7  -8 4155.04 523.915   6
  -1   7   8 4282.23 396.558  12
   1  -7  -7 4273.10 593.626   3
  -1   7   7 3255.57 470.306  21
  -1   7   7 3123.58 459.368  25
   1  -7  -7 3778.07 478.051   6
   1  -7  -6 501.968 331.156   3
  -1   7   6 78.6874 229.341  21
  -1   7   6 797.491 314.893  25
   1  -7  -6 625.417 301.574   6
   1  -7  -5 79.0110 342.429   3
  -1   7   5-100.336 222.868  21
  -1   7   5 148.425 254.588  25
   1  -7  -5-107.103 270.686   6
   1  -7  -4 31547.3 1251.67   3
  -1   7   4 29636.7 1001.85  21
  -1   7   4 28679.8 1110.27  25
   1  -7  -4 31737.2 1172.84   6
   1  -7  -3 307.396 271.042   3
  -1   7   3 319.079 158.359  22
  -1   7   3 494.705 215.873  21
  -1   7   3 376.433 291.358  25
   1  -7  -3 659.100 323.558   6
   1  -7  -2 1621.15 368.427   3
   1  -7  -2 1545.53 269.595   1
  -1   7   2 1710.98 215.055  22
  -1   7   2 1720.85 374.947  25
   1  -7  -2 1430.81 358.735   6
   1  -7  -1 269.999 207.415   1
  -1   7   1 533.410 137.074  22
   1  -7  -1 882.183 340.204   6
  -1   7   1 274.377 285.310  25
   1  -7   0 22.0085 200.332   1
   1  -7   0 47.4899 288.613   6
  -1   7   0 76.2977 265.974  25
   1  -7   1 25199.0 910.802   1
   1  -7   1 23727.3 941.576  24
  -1   7  -1 24975.2 979.065  25
   1  -7   2 55803.3 1404.70   1
  -1   7  -2 54339.6 1522.08  20
   1  -7   2 55236.3 1440.42  24
  -1   7  -2 55408.3 1453.65  25
   1  -7   3 178483. 2830.77   1
  -1   7  -3 178477. 3044.17  20
   1  -7   3 174350. 2855.99  24
  -1   7  -3 180303. 2915.58  25
   1  -7   4 38242.3 1227.39   1
  -1   7  -4 36670.9 1301.38  20
   1  -7   4 34639.2 1180.87  24
  -1   7  -4 35025.1 1175.26  25
   1  -7   5 554.160 276.145   1
  -1   7  -5 527.171 287.699  20
  -1   7  -5 313.664 227.578  25
   1  -7   6 2266.41 368.904   1
  -1   7  -6 1703.88 390.954  20
  -1   7  -6 1708.46 324.810  25
   1  -7   7 1344.49 334.044   1
  -1   7  -7 1273.18 383.581  20
  -1   7  -7 1370.02 297.208  25
   1  -7   8 1118.41 350.401   1
  -1   7  -8 1285.14 391.380  20
   1  -7   9 316.474 242.901  27
   1  -7   9 208.936 258.098   1
  -1   7  -9-207.890 222.726  16
  -1   7  -9 121.690 163.840   8
   1  -7  10 1014.28 296.260  27
   1  -7  10 342.037 291.729   1
  -1   7 -10 495.179 235.522  16
   1  -7  10 814.532 223.119   7
  -1   7 -10 944.787 189.901   8
   1  -7  11 521.666 282.396  27
  -1   7 -11 838.721 439.678  20
  -1   7 -11 503.799 179.112   8
   1  -7  11 457.323 225.730   7
  -1   7 -11 90.1234 230.175  16
   1  -7  11 789.289 369.201   1
  -1   7 -12 17.4682 255.154  16
   1  -7  12-97.6859 305.261  27
   1  -7  12 64.3210 269.798  10
  -1   7 -13-40.7145 265.614  16
   1  -7  13 447.096 322.573  27
   1  -7  13 168.118 262.806  10
  -1   7 -14 1836.88 345.654  16
   1  -7  14 1463.27 356.923  27
   1  -7  14 1883.99 342.538  10
  -1   7 -15 928.627 310.804  16
   1  -7  15 823.344 221.431  26
   1  -7  15 999.725 272.166  10
  -1   7 -16-115.359 233.730  16
   1  -7  16 218.389 164.477  26
   1  -7  16-441.690 237.289  10
  -1   7 -17 81.3052 184.429  16
   1  -7  17 442.609 189.416  10
   1  -7  17 36.2080 110.137  26
   1  -6 -17 223.749 173.413  11
   1  -6 -17 338.490 208.921  13
  -1   6  16-92.1086 146.251  12
   1  -6 -16-7.92931 248.531  13
   1  -6 -15 1360.61 359.046  13
  -1   6  15 843.711 220.786  12
   1  -6 -14 3307.91 464.297  13
  -1   6  14 2809.79 331.076  12
  -1   6  13 691.080 207.818  26
  -1   6  13 154.512 244.073  12
  -1   6  12 1376.14 250.762  26
   1  -6 -12 1783.10 404.004  13
  -1   6  12 780.259 278.257  12
  -1   6  11 2053.20 449.463  21
   1  -6 -11 1498.47 486.823   3
  -1   6  11 1893.31 332.850  10
  -1   6  11 1932.63 277.867  26
  -1   6  11 1666.52 298.218  12
  -1   6  10 907.438 355.215  21
   1  -6 -10 731.531 412.374   3
  -1   6  10 29.3828 208.336  10
  -1   6  10 49.1321 185.472  26
  -1   6  10 3.03212 229.927  12
   1  -6  -9 5062.54 658.400   3
  -1   6   9 4528.58 506.551  25
  -1   6   9 4906.37 589.257  21
  -1   6   9 5178.36 409.182  12
  -1   6   8 1023.27 309.830  25
   1  -6  -8 866.634 402.367   3
  -1   6   8 651.273 346.734  21
  -1   6   7-50.5225 218.444  25
   1  -6  -7-3.46761 301.353   3
  -1   6   7 279.469 271.173  21
  -1   6   6 2168.48 374.845  25
   1  -6  -6 1830.46 418.216   3
  -1   6   6 1582.63 346.764  21
  -1   6   5 1089.40 314.497  25
   1  -6  -5 647.658 305.318   3
  -1   6   5 696.304 261.926  21
   1  -6  -4 2249.16 415.890   3
  -1   6   4 2110.22 298.454  22
  -1   6   4 2027.69 308.343  21
  -1   6   4 1812.96 326.894  25
   1  -6  -4 1866.17 355.146   6
   1  -6  -3 14099.4 767.894   3
  -1   6   3 13814.0 566.793  22
  -1   6   3 13240.6 693.574  25
   1  -6  -3 13997.8 725.057   6
   1  -6  -2 48036.7 1135.01   1
   1  -6  -2 51038.7 1408.26   3
  -1   6   2 51743.5 1023.21  22
  -1   6   2 51422.7 1314.74  25
   1  -6  -2 52165.1 1363.78   6
   1  -6  -1 2730.44 308.258   1
  -1   6   1 3239.95 228.310  22
  -1   6   1 3398.20 394.258  25
   1  -6  -1 3568.63 425.491   6
   1  -6   0 1259.60 255.599   1
  -1   6   0 1304.43 143.475  22
  -1   6   0 1329.39 302.145  25
   1  -6   0 1574.92 335.784   6
   1  -6   1 18168.5 707.114   1
  -1   6  -1 17587.6 796.862  20
  -1   6  -1 18180.0 391.439  22
  -1   6  -1 18660.3 774.803  25
   1  -6   1 18936.5 823.738   6
   1  -6   2 2311.64 309.885   1
  -1   6  -2 2169.72 352.826  20
  -1   6  -2 2278.24 340.366  25
   1  -6   2 2160.62 323.751  24
   1  -6   3 27955.0 945.725   1
  -1   6  -3 29029.2 1040.90  20
  -1   6  -3 28223.5 957.416  25
   1  -6   3 29381.0 980.969  24
   1  -6   4 149.134 241.284   1
  -1   6  -4-153.451 250.532  20
   1  -6   4-5.94865 225.133  24
  -1   6  -4-10.3717 228.517  25
   1  -6   5 6288.55 522.221   1
  -1   6  -5 6275.99 552.976  20
  -1   6  -5 6152.27 483.165  25
   1  -6   6 7344.82 573.807   1
  -1   6  -6 7111.64 617.243  20
  -1   6  -6 7661.07 550.022  25
   1  -6   7 1104.31 335.258   1
  -1   6  -7 657.701 310.309  20
  -1   6  -7 184.960 200.487  25
   1  -6   8 1232.79 335.469   1
  -1   6  -8 1849.68 427.506  20
   1  -6   9-157.350 254.914   1
  -1   6  -9-193.829 351.064  20
   1  -6  10 2085.10 334.535  27
   1  -6  10 2540.82 461.841   1
  -1   6 -10 1995.04 465.116  20
  -1   6 -10 2112.09 313.644  16
   1  -6  10 2402.76 305.291   7
  -1   6 -11 8323.57 856.288  20
   1  -6  11 8597.20 765.180   1
  -1   6 -11 7886.44 501.984  16
   1  -6  11 8424.26 569.905  27
  -1   6 -12 3345.10 546.879  20
   1  -6  12 2831.08 387.099  10
   1  -6  12 3762.07 567.480   1
  -1   6 -12 2771.05 373.300  16
   1  -6  12 3083.12 428.521  27
  -1   6 -13 1188.68 327.096  16
   1  -6  13 1743.52 374.684  27
   1  -6  13 1703.22 357.143  10
  -1   6 -14 68.2953 292.246  16
   1  -6  14-51.6132 268.694  27
   1  -6  14 559.474 280.072  10
  -1   6 -15 101.299 284.698  16
   1  -6  15-76.9184 186.814  26
   1  -6  15 503.856 272.667  10
  -1   6 -16 2888.84 353.464  16
   1  -6  16 2126.64 258.333  26
   1  -6  16 2763.30 346.601  10
  -1   6 -17 198.942 210.250  16
   1  -6  17 271.891 128.605  26
   1  -6  17-159.610 194.383  10
  -1   6 -18 368.383 177.098  16
   1  -6  18-91.5023 143.083  10
   1  -5 -17 604.144 247.742  13
   1  -5 -16-251.593 292.920  13
  -1   5  15 90.6435 166.718  12
   1  -5 -15 301.751 317.253  13
  -1   5  14 6545.19 458.439  10
  -1   5  14 5400.83 409.646  12
   1  -5 -14 6596.87 591.692  13
  -1   5  13 2960.85 341.842  10
  -1   5  13 2993.35 321.326  26
   1  -5 -13 3369.12 452.590  13
  -1   5  13 3244.46 369.475  12
   1  -5 -12 5202.11 870.932  20
  -1   5  12 5578.94 696.097  21
   1  -5 -12 5247.48 732.686   3
  -1   5  12 5573.84 454.320  10
  -1   5  12 5129.70 393.030  26
  -1   5  12 5976.98 446.781  12
  -1   5  11 326.290 184.167  26
  -1   5  11 327.068 366.943  21
   1  -5 -11-19.4556 362.010   3
  -1   5  11 151.036 236.541  10
  -1   5  11-237.385 253.543  14
  -1   5  11 96.2729 236.451  12
  -1   5  10 882.147 217.135  26
  -1   5  10 366.793 295.255  21
   1  -5 -10 1008.92 378.630   3
  -1   5  10 824.905 219.125  10
  -1   5  10 1016.54 273.486  14
  -1   5  10 872.553 253.153  12
  -1   5   9 9742.60 647.049  25
   1  -5  -9 10528.4 891.222   3
  -1   5   9 10371.0 776.205  21
  -1   5   8 9790.23 638.637  25
   1  -5  -8 10732.2 818.128   3
  -1   5   8 10392.2 720.429  21
  -1   5   7 16730.9 806.123  25
   1  -5  -7 18076.8 990.413   3
  -1   5   7 18090.3 896.971  21
  -1   5   6 29816.0 1034.63  25
   1  -5  -6 30519.5 1207.35   3
  -1   5   6 29177.1 1071.95  21
  -1   5   5 85917.7 1746.34  25
   1  -5  -5 81971.8 1927.74   3
  -1   5   5 80927.4 1704.42  21
  -1   5   4 1544.71 284.799  25
   1  -5  -4 756.169 114.591   2
   1  -5  -4 741.755 291.670   3
  -1   5   4 1356.89 275.159  21
  -1   5   4 1065.39 217.481  22
  -1   5   3 1704.40 308.272  25
   1  -5  -3 1941.53 357.909   3
  -1   5   3 1655.91 237.272  22
   1  -5  -2 9884.77 590.908   3
   1  -5  -2 9827.28 452.110   1
  -1   5   2 10062.4 410.384  22
  -1   5   2 9924.00 536.735  25
   1  -5  -2 9689.73 561.000   6
   1  -5  -1 1082.14 200.199   1
  -1   5   1 1671.41 176.516  22
  -1   5   1 1400.37 275.067  25
   1  -5  -1 1682.19 325.925   6
   1  -5   0 23468.0 707.590   1
  -1   5   0 24301.4 503.933  22
  -1   5   0 22578.2 769.589  25
   1  -5   0 23292.1 822.383   6
   1  -5   1 4152.09 352.896   1
  -1   5  -1 4524.82 183.786  22
  -1   5  -1 4310.29 405.062  20
  -1   5  -1 4519.20 382.201  25
   1  -5   1 4533.70 407.380   6
  -1   5  -2 930.662 267.860  20
  -1   5  -2 1220.48 112.741  22
   1  -5   2 1254.87 270.185  24
  -1   5  -2 945.861 282.020  25
   1  -5   2 1121.53 248.352   1
  -1   5  -3 5133.38 434.713  20
  -1   5  -3 4382.78 219.788  22
   1  -5   3 4657.65 402.160  24
  -1   5  -3 4482.57 382.416  25
   1  -5   3 4944.23 399.833   1
  -1   5  -4-148.427 267.144  20
  -1   5  -4 44.6895 198.434  25
   1  -5   4 150.970 240.497  24
   1  -5   4 376.357 251.664   1
  -1   5  -5 16557.1 809.499  20
   1  -5   5 17919.3 519.517  21
  -1   5  -5 15220.7 685.159  25
   1  -5   5 15861.9 729.887   1
   1  -5   6 5580.26 330.346  21
  -1   5  -6 5180.55 527.029  20
  -1   5  -6 4944.46 417.411  25
   1  -5   6 5049.84 474.364   1
  -1   5  -7 4490.10 516.627  20
  -1   5  -7 5069.09 426.958  25
   1  -5   7 4483.44 468.830   1
  -1   5  -8 6825.12 665.289  20
   1  -5   8 7026.43 589.096   1
  -1   5  -9 6242.42 657.268  20
   1  -5   9 6419.60 605.144   1
  -1   5 -10 179.886 308.510  20
   1  -5  10 176.922 278.877   1
  -1   5 -10-29.6236 178.337  16
   1  -5  10 134.593 199.425  27
  -1   5 -11 2093.93 489.245  20
   1  -5  11 3372.88 514.217   1
   1  -5  11 2716.05 370.845  10
  -1   5 -11 3424.73 373.918  16
   1  -5  11 3086.84 378.526  27
  -1   5 -12 5707.06 738.894  20
   1  -5  12 6158.70 520.551  10
   1  -5  12 5531.90 623.296   1
  -1   5 -12 6425.34 478.829  16
   1  -5  12 6439.55 513.646  27
   1  -5  13 27.7587 269.931  10
   1  -5  13 244.203 263.392   1
  -1   5 -13-55.1600 277.647  16
   1  -5  13 156.828 280.497  27
  -1   5 -14 565.722 284.779  16
   1  -5  14 1218.92 329.442  10
  -1   5 -15 999.121 320.087  16
   1  -5  15 653.864 222.862  26
   1  -5  15 549.139 277.991  10
  -1   5 -16 1346.66 302.340  16
   1  -5  16 1144.03 238.094  26
   1  -5  16 1220.20 275.056  10
   1  -5  17-231.898 154.367  26
   1  -5  17-35.4391 195.301  10
   1  -5  18 118.910 139.666  10
  -1   5 -18 56.6438 169.353  16
   1  -4 -18-76.5035 161.123  11
   1  -4 -18-52.4537 171.694  13
   1  -4 -17 610.576 264.539  13
   1  -4 -16-113.794 283.123  13
  -1   4  15 3881.59 375.064  10
   1  -4 -15 4061.92 492.702  13
  -1   4  14 166.793 216.662  10
  -1   4  14-4.88417 209.025  12
   1  -4 -14 268.076 355.459  13
  -1   4  13 370.504 223.456  10
  -1   4  13 119.503 217.862  12
  -1   4  12-17.1298 175.822  26
  -1   4  12 394.528 327.459  21
   1  -4 -12 1159.89 580.235  20
   1  -4 -12 874.024 343.323   3
  -1   4  12 25.9841 227.774  10
  -1   4  12-247.769 289.306  14
  -1   4  12 563.812 240.226  12
  -1   4  11 15010.7 622.213  26
  -1   4  11 16168.6 1054.90  21
   1  -4 -11 16960.0 1163.69   3
  -1   4  11 14791.9 679.596  10
  -1   4  11 15093.9 642.820  12
  -1   4  10 2300.45 299.191  12
  -1   4  10 2129.38 436.848  21
   1  -4 -10 2950.54 535.391   3
  -1   4   9 7483.79 657.273  21
   1  -4  -9 7820.33 720.187   3
  -1   4   8-31.9767 193.264  25
  -1   4   8 470.863 272.556  21
   1  -4  -8 428.693 305.330   3
  -1   4   7 13566.1 666.521  25
  -1   4   7 13596.3 746.053  21
   1  -4  -7 13656.2 835.295   3
  -1   4   6 712.617 230.476  25
  -1   4   6 881.644 287.930  21
   1  -4  -6 622.878 275.749   3
  -1   4   5 232.893 212.219  25
  -1   4   5 40.5046 218.524  21
   1  -4  -5 65.3732 259.962   3
  -1   4   4 7056.63 447.771  25
  -1   4   4 6815.29 411.803  22
  -1   4   4 6023.31 419.652  21
   1  -4  -4 5904.28 173.512   2
   1  -4  -4 6837.86 517.247   3
  -1   4   3 27234.1 813.519  25
  -1   4   3 26618.2 719.998  22
  -1   4   3 25354.3 741.592  21
   1  -4  -3 25282.1 863.674   3
  -1   4   2 2174.41 287.407  25
  -1   4   2 2279.46 217.746  22
   1  -4  -2 2286.84 316.601   3
   1  -4  -2 1955.06 209.606   1
  -1   4   1 125.375 121.482  22
  -1   4   1 223.686 178.310  25
   1  -4  -1 203.326 256.916   6
   1  -4  -1 129.480 154.049   1
  -1   4   0 349.776 107.195  22
  -1   4   0 463.347 194.461  25
   1  -4   0 185.564 195.714   6
   1  -4   0 378.969 170.210   1
  -1   4  -1 26112.6 782.732  20
  -1   4  -1 27807.7 429.426  22
  -1   4  -1 27726.0 775.310  25
   1  -4   1 27698.0 801.441   6
   1  -4   1 27861.3 720.641   1
   1  -4   2 18634.2 651.613  24
  -1   4  -2 18493.4 358.598  22
  -1   4  -2 17247.8 626.611  25
   1  -4   2 18333.9 616.418   1
  -1   4  -2 17467.4 658.185  20
  -1   4  -3 15504.0 597.122  25
   1  -4   3 15523.9 619.843  24
   1  -4   3 15734.0 605.648   1
  -1   4  -3 15002.6 643.435  20
   1  -4   4 12320.0 596.003  24
  -1   4  -4 12260.3 552.759  25
   1  -4   4 12420.4 578.262   1
  -1   4  -4 12303.2 615.774  20
   1  -4   4 12000.0 378.499  21
  -1   4  -5 7815.69 474.691  25
   1  -4   5 8506.28 515.606   1
   1  -4   5 7942.12 350.807  21
  -1   4  -5 7843.35 546.176  20
  -1   4  -6 38231.2 1038.16  25
   1  -4   6 38417.5 1119.77   1
   1  -4   6 38533.9 874.970  21
  -1   4  -6 35990.2 1204.60  20
  -1   4  -7 16881.5 692.161  25
   1  -4   7 15334.5 757.767   1
   1  -4   7 16899.4 627.502  21
  -1   4  -7 16926.4 866.280  20
   1  -4   8 9125.76 628.357   1
   1  -4   8 8386.91 493.122  21
  -1   4  -8 8633.75 707.978  20
   1  -4   9 1035.20 323.436   1
   1  -4   9 1272.61 259.315  21
  -1   4  -9 1696.36 437.961  20
   1  -4  10 806.199 336.576   1
  -1   4 -10-37.3356 329.456  20
  -1   4 -11-650.546 374.919  20
   1  -4  11 280.448 214.182  27
   1  -4  11 143.232 205.799  10
  -1   4 -11 44.7490 248.190  16
   1  -4  11 315.488 271.445   1
  -1   4 -12 1090.53 438.680  20
   1  -4  12 715.617 267.971  27
   1  -4  12 781.921 299.411  10
  -1   4 -12 1183.71 301.266  16
   1  -4  12 672.522 334.287   1
  -1   4 -13 458.314 422.818  20
   1  -4  13 910.025 279.701  10
   1  -4  13 1451.97 340.840  27
  -1   4 -13 1712.93 327.913  16
   1  -4  13 1681.83 454.555   1
  -1   4 -14 3572.92 406.815  16
   1  -4  14 2973.74 389.298  10
  -1   4 -15 1592.91 341.937  16
   1  -4  15 1421.62 267.928  26
   1  -4  15 2326.34 354.358  10
  -1   4 -16 2027.25 326.200  16
   1  -4  16 2077.65 293.852  26
   1  -4  16 1609.98 300.218  10
  -1   4 -17 1403.09 288.814  16
   1  -4  17 1247.48 213.587  26
   1  -4  17 1893.67 307.285  10
   1  -4  18 278.490 171.769  10
  -1   4 -18 153.463 180.363  16
   1  -3 -18 146.566 185.312  13
   1  -3 -18-103.936 173.085  11
   1  -3 -17-283.397 242.706  13
   1  -3 -16 521.626 301.005  13
  -1   3  16 683.257 233.243  10
   1  -3 -15 1562.61 390.068  13
  -1   3  15 1544.35 284.479  10
  -1   3  14 1275.53 283.095  10
  -1   3  13 997.762 334.462  14
  -1   3  13 1180.06 263.628  12
  -1   3  12-806.203 373.710  21
   1  -3 -12 364.288 414.403  20
  -1   3  12 51.5801 224.606  12
  -1   3  12-145.296 233.310  10
  -1   3  12-45.5131 293.748  14
   1  -3 -12-60.8905 373.046   3
  -1   3  11 4878.91 609.423  21
   1  -3 -11 4999.25 767.220  20
  -1   3  11 5954.04 406.256  12
  -1   3  11 5746.94 450.184  10
  -1   3  11 4504.05 430.162  14
   1  -3 -11 5724.63 703.368   3
  -1   3  10 17615.8 1002.40  21
   1  -3 -10 17920.6 1114.46   3
  -1   3   9 5110.33 552.270  21
   1  -3  -9 5498.80 636.127   3
  -1   3   8 2959.64 403.332  21
   1  -3  -8 3371.70 497.021   3
  -1   3   8 3010.72 327.064  25
  -1   3   7 43562.3 1287.79  21
   1  -3  -7 43241.8 1402.92   3
  -1   3   7 44861.2 1127.62  25
  -1   3   6 246.900 242.688  21
   1  -3  -6 140.127 271.780   3
  -1   3   6 31.1274 167.413  25
  -1   3   5 15732.2 670.930  21
   1  -3  -5 16367.1 749.042   3
  -1   3   4 22027.5 709.890  21
   1  -3  -4 21467.3 797.246   3
  -1   3   4 23231.4 698.826  25
  -1   3   3 37666.8 832.270  22
  -1   3   3 36324.2 840.956  21
   1  -3  -3 37222.8 971.191   3
  -1   3   3 37721.7 863.881  25
  -1   3   2 49191.3 862.264  22
   1  -3  -2 50047.2 1074.44   3
  -1   3   2 48896.1 969.520  25
  -1   3   1 1223.41 148.817  22
   1  -3  -1 1085.33 159.428   1
  -1   3   0 19532.0 364.194  22
   1  -3   0 18514.4 487.568   1
  -1   3  -1 20381.2 297.161  22
  -1   3  -1 19962.0 599.464  20
   1  -3   1 20139.2 541.034   1
  -1   3  -2 61157.4 1112.66  20
   1  -3   2 62929.5 1074.24   1
  -1   3  -2 62133.9 1090.56  25
   1  -3   2 62540.8 1116.96  24
  -1   3  -3 105117. 1643.20  20
   1  -3   3 105683. 1209.58  21
   1  -3   3 106470. 1600.69   1
  -1   3  -3 106461. 1562.32  25
   1  -3   3 104204. 1625.85  24
   1  -3   4 54061.1 853.505  21
  -1   3  -4 54144.6 1203.51  20
   1  -3   4 53590.4 1129.33   1
  -1   3  -4 52468.1 1055.28  25
   1  -3   5 14713.2 467.739  21
  -1   3  -5 14197.2 665.576  20
   1  -3   5 14833.5 626.137   1
  -1   3  -5 14133.7 565.521  25
   1  -3   6 9736.30 440.890  21
  -1   3  -6 10054.9 623.881  20
   1  -3   6 11462.8 586.653   1
  -1   3  -6 10644.6 504.340  25
  -1   3  -7 1509.35 343.257  20
   1  -3   7 1547.27 250.786  21
   1  -3   7 1446.95 296.641   1
  -1   3  -8 461.722 301.234  20
   1  -3   8 285.160 185.301  21
   1  -3   8 291.324 230.899   1
  -1   3  -9 671.691 333.464  20
   1  -3   9 1090.12 255.086  21
   1  -3   9 1138.59 296.836   1
  -1   3 -10 682.703 367.265  20
   1  -3  10-277.512 237.496  21
   1  -3  10 373.690 267.980   1
  -1   3 -11 24204.9 1333.94  20
   1  -3  11 24011.7 1055.21  21
   1  -3  11 25830.8 878.295  27
  -1   3 -11 24378.4 773.483  16
   1  -3  11 25141.9 1139.88   1
  -1   3 -12 20872.9 1303.88  20
   1  -3  12 20192.9 821.484  27
   1  -3  12 18558.1 797.988  10
  -1   3 -12 19681.7 744.775  16
   1  -3  12 21278.8 1077.91   1
   1  -3  13 2469.91 372.349  10
  -1   3 -13 2689.86 346.282  16
  -1   3 -14-75.7217 256.426  16
   1  -3  14 98.4238 208.504  26
   1  -3  14 132.145 244.804  10
  -1   3 -15 7670.15 516.118  16
   1  -3  15 6535.03 461.681  26
   1  -3  15 7358.83 525.123  10
  -1   3 -16 317.972 259.880  16
   1  -3  16 258.453 184.750  26
   1  -3  16 880.112 266.924  10
  -1   3 -17 59.1141 221.523  16
   1  -3  17 2.61533 150.689  26
   1  -3  17 179.692 209.105  10
   1  -3  18 1086.31 201.094  10
  -1   3 -18 633.572 219.334  16
  -1   3 -19 1338.92 192.216  16
   1  -2 -18 66.5952 179.970  13
  -1   2  17 134.840 168.886  10
   1  -2 -17 211.311 236.483  13
  -1   2  16 146.397 204.249  10
   1  -2 -16 139.914 284.347  13
  -1   2  15 150.037 249.786  10
  -1   2  14-76.2218 233.537  10
   1  -2 -13 491.230 435.798  20
  -1   2  13-49.4782 312.888  21
  -1   2  13 382.636 242.307  10
  -1   2  13-5.80667 284.434  14
   1  -2 -13-56.1338 344.365   3
  -1   2  12 196.836 307.621  21
   1  -2 -12 109.212 400.097  20
  -1   2  12 128.109 231.346  10
  -1   2  12 23.7706 197.711  19
  -1   2  12 122.892 277.900  14
   1  -2 -12 844.289 424.010   3
  -1   2  11 4706.64 400.397  10
  -1   2  11 3413.14 402.355  14
  -1   2  11 3637.20 533.590  21
   1  -2 -11 4469.18 741.296  20
   1  -2 -11 3877.47 594.757   3
   1  -2 -10 406.816 413.996  20
  -1   2  10-267.537 318.310  21
   1  -2 -10 87.4530 275.164   3
  -1   2   9 22994.3 1052.17  21
   1  -2  -9 22927.5 1135.02   3
  -1   2   8 25960.6 808.688  25
  -1   2   8 25262.2 1023.28  21
   1  -2  -8 25988.2 1127.41   3
  -1   2   7 974.879 297.110  21
   1  -2  -7 1515.25 342.459   3
  -1   2   7 1063.54 187.210   1
  -1   2   6 1386.74 289.534  21
   1  -2  -6 1431.68 317.391   3
  -1   2   5 17711.6 676.444  21
   1  -2  -5 17974.7 744.727   3
   1  -2  -4 264214. 3094.68   5
  -1   2   4 273200. 3146.65  21
   1  -2  -4 271761. 3317.53   3
   1  -2  -3 61834.0 1073.14   5
  -1   2   3 63314.6 1097.02  21
   1  -2  -3 61817.7 1197.91   3
  -1   2   2 16584.4 470.212  21
  -1   2   2 17046.1 458.263  22
  -1   2   2 16526.5 475.844  25
   1  -2  -2 15597.5 447.755   5
   1  -2  -2 15627.4 542.043   3
  -1   2   1 39510.4 623.470  22
  -1   2   1 40067.3 741.035  25
   1  -2  -1 40312.1 637.934   5
   1  -2  -1 40218.7 595.844   1
   1  -2   0 288.284 75.5371   5
   1  -2   0 378.050 108.665   1
  -1   2   0 305.637 63.7991  22
   1  -2   1 587.375 139.660   1
  -1   2  -1 816.253 147.928  20
  -1   2  -2 22332.4 562.691  25
   1  -2   2 21830.3 551.610   1
   1  -2   2 23129.4 333.099  21
  -1   2  -2 22379.0 561.447  20
  -1   2  -3 26671.1 644.109  25
   1  -2   3 27355.3 700.856  24
   1  -2   3 28258.5 692.243   1
   1  -2   3 27606.1 476.823  21
  -1   2  -3 27217.0 687.071  20
  -1   2  -4 3532.66 291.513  25
   1  -2   4 3263.92 315.858   1
   1  -2   4 3776.89 228.233  21
  -1   2  -4 3807.65 330.253  20
  -1   2  -5 22740.0 662.053  25
   1  -2   5 21872.5 721.696   1
  -1   2  -5 21829.6 772.414   3
  -1   2  -5 21673.4 778.136  20
   1  -2   5 22242.3 587.130  21
   1  -2   6 15271.6 660.803   1
  -1   2  -6 17658.1 759.259   3
   1  -2   6 16327.8 567.504  21
  -1   2  -6 18120.0 775.621  20
   1  -2   7 7066.49 491.290   1
  -1   2  -7 7344.02 554.490   3
  -1   2  -7 7259.34 572.289  20
   1  -2   7 6908.87 421.056  21
   1  -2   8 5905.66 489.987   1
  -1   2  -8 5678.11 536.712   3
   1  -2   8 5895.78 434.724  21
  -1   2  -8 5681.02 570.132  20
   1  -2   9 30003.8 1084.14   1
  -1   2  -9 30686.3 1239.01   3
  -1   2  -9 27634.0 1251.95  20
   1  -2   9 26925.0 969.475  21
   1  -2  10 29766.3 1142.37   1
  -1   2 -10 26139.2 1228.61   3
   1  -2  10 27362.1 1045.10  21
  -1   2 -10 28415.1 1323.03  20
   1  -2  11 3890.39 467.807   1
  -1   2 -11 4075.88 578.770   3
  -1   2 -11 3250.70 549.026  20
   1  -2  11 4429.71 487.190  21
  -1   2 -12 8934.70 923.891  20
   1  -2  12 10394.2 772.351  21
   1  -2  12 9803.19 574.000  27
   1  -2  12 9806.85 579.852  10
  -1   2 -12 10207.3 541.056  16
   1  -2  12 10810.9 752.958   1
   1  -2  13-51.6274 215.323  10
   1  -2  13 54.7670 229.654  21
  -1   2 -13-41.6979 392.480  20
  -1   2 -13 82.4056 255.425  16
   1  -2  13 82.4100 190.573  26
   1  -2  14 2131.54 322.893  10
  -1   2 -14 1334.01 452.686  20
  -1   2 -14 2330.48 356.057  16
   1  -2  14 2243.35 308.561  26
  -1   2 -15 4127.49 420.581  16
   1  -2  15 3095.71 344.426  26
   1  -2  15 3671.42 406.927  10
  -1   2 -16 470.953 242.699  16
   1  -2  16 382.184 198.047  26
   1  -2  16 596.519 250.976  10
  -1   2 -17 110.478 217.444  16
   1  -2  17-197.105 161.107  26
   1  -2  17-212.604 203.894  10
  -1   2 -18 1491.85 233.628  16
   1  -2  18 1257.62 189.316  26
  -1   2 -18 1178.35 222.555  11
  -1   2 -19-117.739 123.276  11
  -1   2 -19-142.011 136.632  16
   1  -1 -18 845.163 205.348  13
  -1   1  17 2030.95 260.699  10
   1  -1 -17 1959.57 302.408  13
  -1   1  16 58.2729 211.503  10
   1  -1 -16 256.098 268.707  13
  -1   1  15 1358.75 309.512  10
  -1   1  14 1171.34 277.135  10
   1  -1 -13 589.058 464.596  20
  -1   1  13 246.718 310.775  21
  -1   1  13 158.514 232.411  10
  -1   1  13 317.095 225.073  19
  -1   1  13 265.941 310.539  14
   1  -1 -13 1299.47 440.562   3
  -1   1  12 148.564 287.623  21
   1  -1 -12 773.898 431.536  20
  -1   1  12 335.295 226.920  10
  -1   1  12 305.108 226.363  19
  -1   1  12-18.6666 275.066  14
   1  -1 -12 805.181 429.589   3
  -1   1  11 7172.82 498.046  10
  -1   1  11 7022.32 484.345  14
   1  -1 -11 6916.75 852.079  20
  -1   1  11 8038.10 715.390  21
   1  -1 -11 6929.85 731.055   3
  -1   1  10-9.20902 261.030  21
   1  -1 -10-133.354 382.089  20
   1  -1 -10 467.371 329.245   3
  -1   1   9 7794.31 628.004  21
   1  -1  -9 6886.47 757.515  20
   1  -1  -9 7722.19 676.964   3
  -1   1   8 5354.77 504.315  21
   1  -1  -8 5584.73 638.719  20
  -1   1   8 4738.22 330.277   1
   1  -1  -8 5725.98 550.689   3
  -1   1   7 55476.1 1396.83  21
   1  -1  -7 57285.9 1509.78   3
  -1   1   7 56058.9 1092.96   1
  -1   1   6 6484.06 462.801  21
  -1   1   6 5758.13 323.374   1
   1  -1  -6 6301.95 497.228   3
   1  -1  -5 31539.3 853.685   5
  -1   1   5 30805.6 872.143  21
  -1   1   5 30184.3 662.595   1
   1  -1  -5 32272.6 944.522   3
   1  -1  -4 2296.37 257.154   5
  -1   1   4 2278.37 274.887  21
   1  -1  -4 2246.09 319.924   3
  -1   1   3 42234.7 835.810  21
   1  -1  -3 39358.2 874.627   3
  -1   1   2 213422. 2262.66  21
   1  -1  -2 211199. 2359.50   3
  -1   1   1 5734.14 214.140  21
  -1   1   1 5769.78 223.286  25
   1  -1  -1 5744.73 205.312   5
   1  -1  -1 5673.45 258.485   3
  -1   1   1 5872.74 140.285   2
   1  -1  -1 5877.17 201.438   4
  -1   1   0 12152.3 253.876   2
   1  -1   0 12440.8 242.533   1
   1  -1   0 12913.9 230.375   4
  -1   1   0 12644.5 231.380  21
   1  -1   1 13419.1 315.298   1
  -1   1  -1 13517.6 300.581   2
  -1   1  -1 13177.3 285.792  20
  -1   1  -2 615.992 143.944  25
   1  -1   2 528.131 151.359   1
  -1   1  -2 489.492 129.230  20
   1  -1   2 615.305 69.2726  21
  -1   1  -3 14573.0 433.427  25
  -1   1  -3 16938.7 517.095   3
   1  -1   3 15671.7 483.357   1
   1  -1   3 15837.4 353.611  21
  -1   1  -3 15470.0 481.914  20
  -1   1  -4 51518.3 930.685  25
   1  -1   4 51738.2 1006.24   1
  -1   1  -4 51298.9 1049.29   3
   1  -1   4 53314.5 843.958  21
  -1   1  -4 52519.0 1052.29  20
   1  -1   5 42991.5 981.881   1
  -1   1  -5 43556.3 1058.35   3
   1  -1   5 43330.5 855.974  21
  -1   1  -5 42436.5 1058.71  20
   1  -1   6 11049.1 549.651   1
  -1   1  -6 11287.4 610.419   3
  -1   1  -6 10795.4 617.132  20
   1  -1   6 11442.7 490.026  21
  -1   1  -7 25399.8 947.097   3
   1  -1   7 24062.2 844.221   1
  -1   1  -7 23113.3 953.808  20
   1  -1   7 24282.3 763.277  21
  -1   1  -8 2655.66 412.780   3
   1  -1   8 2502.20 350.437   1
  -1   1  -8 3005.25 433.726  20
   1  -1   8 2677.33 327.745  21
  -1   1  -9 277.637 333.124   3
   1  -1   9 177.747 249.036   1
  -1   1  -9-325.172 272.581  20
   1  -1   9 65.9719 219.928  21
  -1   1 -10 8226.45 708.061   3
   1  -1  10 8265.18 604.060   1
  -1   1 -10 8318.44 755.489  20
   1  -1  10 7987.13 592.043  21
   1  -1  11 2275.48 366.026   1
  -1   1 -11 1940.57 446.436   3
   1  -1  11 1721.92 333.688  21
  -1   1 -11 1344.75 427.175  20
   1  -1  12 1213.29 342.972  21
  -1   1 -12 1071.74 413.865  20
   1  -1  12 1259.15 255.569  26
   1  -1  12 1508.83 255.866  10
   1  -1  12 1181.30 279.729  14
  -1   1 -12 1465.20 257.893  16
   1  -1  12 1117.67 282.696   1
  -1   1 -12 1204.14 415.651   3
   1  -1  13 3069.96 481.542  21
  -1   1 -13 2535.61 561.113  20
   1  -1  13 2782.26 314.896  26
   1  -1  13 2012.20 325.402  10
  -1   1 -13 2651.27 336.882  16
  -1   1 -13 3091.94 576.215   3
   1  -1  14 1856.89 336.459  10
  -1   1 -14 1154.88 444.265  20
   1  -1  14 1280.36 405.090  21
  -1   1 -14 1406.13 306.126  16
   1  -1  14 1286.32 279.169  26
  -1   1 -15-42.0104 241.538  16
   1  -1  15 168.963 199.116  26
   1  -1  15-17.9791 237.747  10
  -1   1 -16-207.548 223.715  16
   1  -1  16 18.5497 179.191  26
   1  -1  16 257.850 220.257  10
  -1   1 -17 309.180 204.553  16
   1  -1  17 298.121 172.963  26
   1  -1  17 202.942 186.382  10
  -1   1 -18 297.939 170.074  16
  -1   1 -18 228.423 197.840  11
   1  -1  18 71.7550 132.621  26
  -1   1 -19-135.770 151.644  11
   1   0 -18 26.1860 150.305  13
  -1   0  18 169.547 139.612  10
   1   0 -17 1208.11 259.034  13
  -1   0  17 1726.62 258.367  10
   1   0 -16 520.237 258.666  13
  -1   0  16 1096.86 261.642  10
  -1   0  15 1315.20 299.449  10
  -1   0  14 1536.24 301.702  19
  -1   0  14 2143.05 350.570  10
  -1   0  13 177.950 256.889  10
   1   0 -13 49.0722 329.694   3
  -1   0  13 137.692 288.687  14
   1   0 -13-83.6715 209.462  16
   1   0 -13 368.248 418.477  20
  -1   0  13-576.237 440.621  21
  -1   0  12 2317.66 333.226  10
   1   0 -12 2224.67 531.385   3
  -1   0  12 1816.69 329.861  14
   1   0 -12 2697.34 317.962  16
   1   0 -12 2067.57 592.037  20
  -1   0  12 1999.25 449.818  21
  -1   0  11 388.996 219.671  10
  -1   0  11 98.9386 241.950  14
   1   0 -11 317.362 292.861   3
   1   0 -11-2.52306 359.992  20
  -1   0  11 64.5454 287.603  21
   1   0 -10 5230.94 621.336   3
   1   0 -10 5123.34 704.730  20
  -1   0  10 5133.32 552.052  21
   1   0  -9 4293.55 522.887   3
  -1   0   9 4242.27 489.974  21
   1   0  -9 3824.36 574.755  20
  -1   0   8 29587.1 845.343   1
   1   0  -8 29772.8 1160.95   3
  -1   0   8 29070.8 1064.89  21
   1   0  -8 31897.8 1355.41  20
   1   0  -7 37894.2 1204.99   3
  -1   0   7 37544.6 903.062   1
  -1   0   7 36607.6 1105.83  21
   1   0  -7 38318.9 1370.64  20
   1   0  -6 35610.1 972.239   5
  -1   0   6 32953.1 513.487   2
   1   0  -6 35886.9 1079.79   3
  -1   0   6 35559.7 812.307   1
  -1   0   6 36658.0 1010.75  21
   1   0  -6 37063.4 1238.37  20
   1   0  -5 44846.2 1008.43   5
  -1   0   5 45521.8 617.288   2
   1   0  -5 46145.1 1124.71   3
  -1   0   5 45072.5 863.557   1
  -1   0   5 45949.8 1052.83  21
   1   0  -4 526.023 214.753   5
  -1   0   4 318.856 131.895   1
   1   0  -4 168.383 155.572   4
   1   0  -4 219.202 218.305   3
  -1   0   4 336.460 196.631  21
  -1   0   3 30394.6 418.157   2
   1   0  -3 30622.6 722.598   3
  -1   0   3 29092.7 531.035   1
  -1   0   3 30095.6 685.140  21
  -1   0   2 17278.9 270.481   2
   1   0  -2 17008.1 445.397   3
  -1   0   2 16807.3 304.454   1
  -1   0   2 16683.2 430.095  21
  -1   0   1 7838.52 175.238  25
  -1   0   1 7336.99 160.730   2
   1   0  -1 7265.27 226.815   3
  -1   0   1 7421.54 238.780  21
  -1   0   0 1264.00 81.2032  25
  -1   0   0 1319.62 79.7161   2
  -1   0   0 1253.20 80.0953  21
  -1   0  -1 755.620 78.8477   2
   1   0   1 754.777 67.7546  22
   1   0   1 818.667 62.1170   6
   1   0   2 18710.0 353.890  22
  -1   0  -2 18060.5 346.601   2
  -1   0  -2 17969.5 413.194   3
   1   0   3 44369.4 694.473  22
  -1   0  -3 42231.8 801.491   3
  -1   0  -3 42640.0 630.910   2
   1   0   4 9376.71 368.221  22
   1   0   4 9401.44 369.533  21
  -1   0  -4 8935.57 440.016   3
   1   0   5 14551.8 516.371  22
   1   0   5 15269.1 512.550  21
  -1   0  -5 15894.9 619.289   3
  -1   0  -6 15027.8 709.980  20
   1   0   6 15267.9 568.133  21
   1   0   6 14319.0 590.301   1
  -1   0  -6 15700.0 684.137   3
   1   0   7 3771.31 356.643  21
  -1   0  -7 3742.48 449.037  20
  -1   0  -7 3303.35 412.212   3
   1   0   7 3356.65 350.255   1
  -1   0  -8 3691.23 482.635  20
   1   0   8 3221.33 363.042  21
   1   0   8 2877.94 362.336   1
  -1   0  -8 3764.99 439.846   3
  -1   0  -9 3888.26 521.481  20
   1   0   9 3654.19 412.190  21
  -1   0  -9 3520.79 486.640   3
   1   0   9 3586.47 407.210   1
   1   0  10 5525.37 525.207  21
  -1   0 -10 6377.44 671.695  20
   1   0  10 6434.33 513.439   1
  -1   0 -10 6757.41 640.842   3
  -1   0 -11 2745.77 519.338  20
   1   0  11 3513.49 466.119  21
  -1   0 -11 2878.52 509.249   3
   1   0  11 3501.89 425.294   1
   1   0  12 7801.55 691.087  21
  -1   0 -12 8398.32 860.558  20
   1   0  12 7757.15 465.416  26
  -1   0 -12 7699.19 445.997  16
   1   0  12 6886.05 479.737  14
  -1   0 -12 8351.00 800.151   3
   1   0  13 905.870 350.343  21
  -1   0 -13 508.335 425.219  20
   1   0  13 319.327 204.936  26
   1   0  13 429.491 208.430  10
  -1   0 -13 709.304 253.245  16
  -1   0 -13 523.572 347.773   3
   1   0  14 1177.75 336.704  21
  -1   0 -14 1511.77 493.614  20
   1   0  14 1284.17 269.712  26
  -1   0 -14 1425.85 273.349  16
  -1   0 -14 1184.46 447.529   3
   1   0  14 1659.31 298.026  10
   1   0  15 3526.56 362.472  26
  -1   0 -15 3303.30 360.000  16
  -1   0 -15 3490.10 420.295  13
   1   0  15 2966.69 354.032  10
   1   0  16 1252.56 230.624  26
  -1   0 -16 919.447 253.697  16
  -1   0 -16 1389.93 313.424  13
   1   0  16 1188.78 288.664  10
   1   0  17 259.550 161.127  26
  -1   0 -17 156.577 217.657  13
  -1   0 -17 194.295 200.972  16
  -1   0 -18 339.195 159.972  16
   1   0  18 197.415 131.170  26
  -1   0 -19 1139.62 205.911  11
  -1  -1  18 691.983 176.500  10
   1   1 -17 242.140 186.896  13
  -1  -1  17 523.579 216.414  10
  -1  -1  16 12.1372 228.926  10
   1   1 -16-242.559 193.548  16
   1   1 -16-13.1099 229.440  13
  -1  -1  15-17.7789 202.088  19
   1   1 -15 100.375 207.410  16
  -1  -1  15 404.660 281.682  10
   1   1 -14 1166.59 266.098  16
  -1  -1  14 464.633 259.413  10
  -1  -1  13 54.9211 251.642  10
   1   1 -13 1025.75 471.155   3
   1   1 -13 38.8647 225.013  16
  -1  -1  13-226.785 301.108  14
   1   1 -13 180.931 514.964  20
  -1  -1  13 1023.23 396.917  21
  -1  -1  12 359.503 235.220  10
   1   1 -12 410.081 347.249   3
  -1  -1  12 182.766 263.506  14
   1   1 -12 382.323 208.244  16
  -1  -1  12 110.164 299.938  21
   1   1 -12 365.592 452.846  20
  -1  -1  11 471.236 252.966  10
  -1  -1  11 1096.87 275.193  14
   1   1 -11-13.8293 269.292   3
  -1  -1  11 8.66091 305.366  21
   1   1 -11 65.2571 382.295  20
   1   1 -10 1459.96 395.829   3
  -1  -1  10 943.675 340.581  21
   1   1 -10 565.817 377.739  20
  -1  -1   9 1507.73 238.078   1
   1   1  -9 2006.65 400.908   3
   1   1  -9 1371.73 423.904  20
  -1  -1   9 1395.02 328.391  21
   1   1  -8 1031.22 301.953   3
  -1  -1   8 1016.19 214.102   1
   1   1  -8 1076.19 384.204  20
  -1  -1   8 1334.75 318.468  21
   1   1  -7 20055.0 865.633   3
  -1  -1   7 18614.5 658.483   1
  -1  -1   7 17096.8 761.054  21
   1   1  -7 18913.1 972.695  20
   1   1  -6 2938.55 323.618   5
   1   1  -6 2792.17 360.725   3
  -1  -1   6 2860.93 273.629   1
  -1  -1   6 2625.33 330.868  21
   1   1  -6 2472.67 411.680  20
   1   1  -5 3761.56 319.926   5
  -1  -1   5 3774.55 278.468   1
   1   1  -5 3702.42 360.894   3
   1   1  -5 4185.86 459.039  20
  -1  -1   5 4200.63 352.156  21
   1   1  -4 29085.4 687.862   5
  -1  -1   4 28231.6 644.497   1
   1   1  -4 28522.3 780.859   3
   1   1  -4 29180.5 691.761   4
   1   1  -4 29073.0 914.498  20
  -1  -1   4 28103.0 738.473  21
   1   1  -3 11874.1 390.849   5
   1   1  -3 12019.0 537.264  20
  -1  -1   3 11763.7 436.939  21
   1   1  -3 11739.2 439.910   3
  -1  -1   3 11306.5 361.233   1
   1   1  -3 11441.3 396.756   4
   1   1  -2 1360.63 219.717  20
  -1  -1   2 1249.68 167.941  21
   1   1  -2 1358.26 152.390   4
  -1  -1   2 1163.64 132.477   1
   1   1  -2 1211.67 159.303   3
  -1  -1   1 805.590 120.233  21
   1   1  -1 615.282 139.430  20
  -1  -1   1 621.642 82.1055   1
   1   1  -1 753.259 95.3408   3
  -1  -1   0 7080.11 211.114  21
   1   1   0 7667.96 226.744  20
  -1  -1   0 7346.62 191.418   2
  -1  -1   0 7083.41 186.623   1
   1   1   1 25128.4 388.623  20
   1   1   1 24147.8 434.148  22
  -1  -1  -1 23052.4 376.271   2
  -1  -1  -1 24289.7 348.464   3
   1   1   2 193.688 113.409  22
  -1  -1  -2 182.850 95.4003   3
  -1  -1  -2 252.973 79.7985   2
   1   1   2 291.229 75.9363  23
   1   1   3 855.339 160.597  22
  -1  -1  -3 781.189 105.082   2
  -1  -1  -3 825.561 180.455   3
   1   1   3 944.905 107.010  23
   1   1   4 8545.88 381.050  22
  -1  -1  -4 8566.04 257.800   2
  -1  -1  -4 7912.33 418.656   3
   1   1   4 8811.07 260.255  23
   1   1   5 62321.9 1136.16  22
   1   1   5 60716.0 1120.67  21
  -1  -1  -5 62468.1 833.737   2
  -1  -1  -5 64363.6 1268.42   3
   1   1   5 62951.6 821.314  23
   1   1   6 156.051 218.574  22
   1   1   6-154.539 190.618  21
  -1  -1  -6-45.6893 221.456   3
   1   1   6 104.738 80.5472  23
   1   1   7 95833.5 1708.85  21
  -1  -1  -7 93610.3 1884.21   3
   1   1   8 30400.9 981.981  21
  -1  -1  -8 28318.8 1086.35   3
   1   1   8 29447.8 956.451   1
   1   1   9 293.192 267.711  21
  -1  -1  -9 402.202 357.462  20
   1   1   9 230.958 232.792   1
  -1  -1  -9 387.493 316.406   3
   1   1  10 7264.21 601.207  21
  -1  -1 -10 7485.85 754.612  20
  -1  -1 -10 7841.39 687.437   3
   1   1  10 7824.78 555.194   1
  -1  -1 -11 366.321 394.881  20
   1   1  11 362.685 307.222  21
  -1  -1 -11-422.229 324.951   3
   1   1  11 111.761 192.877   1
  -1  -1 -12 939.355 423.784  20
   1   1  12 1721.91 398.974  21
   1   1  12 1656.87 256.762  26
   1   1  12 1062.41 268.942  14
  -1  -1 -12 1951.62 485.301   3
  -1  -1 -13 1092.05 473.037  20
   1   1  13 1136.55 414.334  21
   1   1  13 1486.29 268.814  26
   1   1  13 1418.53 275.117  10
  -1  -1 -13 1027.54 231.348  16
  -1  -1 -13 1677.06 490.966   3
   1   1  14 7415.33 784.448  21
  -1  -1 -14 5887.75 865.753  20
   1   1  14 7175.71 486.437  26
  -1  -1 -14 7022.54 456.971  16
  -1  -1 -14 8144.16 875.009   3
   1   1  14 6557.87 474.201  10
   1   1  15 1.71844 177.699  26
  -1  -1 -15 32.1503 201.689  16
  -1  -1 -15-149.418 267.180  13
   1   1  15-208.494 223.298  10
   1   1  16 4585.36 386.132  26
  -1  -1 -16 4819.97 459.111  13
  -1  -1 -16 4130.80 345.115  16
   1   1  17-41.7319 161.492  26
  -1  -1 -17 82.3258 226.235  13
   1   1  18 539.285 166.694  26
  -1  -1 -18 287.827 205.830  13
  -1  -1 -19 717.644 208.579  11
  -1  -2  18 698.828 183.352  10
   1   2 -17-232.559 176.011  16
  -1  -2  17 52.1562 205.055  10
  -1  -2  16 264.383 222.045  10
   1   2 -16-52.1525 193.595  16
   1   2 -16 76.1515 205.788  13
  -1  -2  16-356.570 202.562  19
  -1  -2  15-53.4224 238.263  19
  -1  -2  15 365.268 235.956  10
   1   2 -15 805.017 248.738  16
  -1  -2  14 698.175 287.518  10
   1   2 -14 125.079 229.681  16
  -1  -2  13 7569.05 569.621  10
  -1  -2  13 7451.89 534.183  14
   1   2 -13 6797.25 466.679  16
  -1  -2  13 7108.96 766.787  21
   1   2 -13 6780.07 893.167  20
  -1  -2  12 679.809 271.198  10
   1   2 -12 312.828 322.180   3
   1   2 -12 1110.60 275.614  16
  -1  -2  12 407.909 269.883  14
  -1  -2  12 39.1181 321.753  21
   1   2 -12 912.321 513.413  20
  -1  -2  11 112.698 218.663  10
   1   2 -11 342.376 278.788   3
  -1  -2  11-128.346 312.514  21
   1   2 -11 506.624 419.351  20
   1   2 -11 98.0678 193.195  16
  -1  -2  11 253.300 243.896  14
   1   2 -10 722.287 373.858  20
  -1  -2  10 687.184 305.079  21
   1   2 -10 920.610 375.789   3
  -1  -2   9-229.349 278.024  21
   1   2  -9-15.3584 357.118  20
  -1  -2   9 219.596 191.894   1
   1   2  -9 146.539 243.865   3
  -1  -2   8 9460.12 627.422  21
   1   2  -8 10313.5 818.592  20
  -1  -2   8 9858.30 545.173   1
   1   2  -8 9357.56 662.470   3
  -1  -2   7 7096.04 506.612  21
   1   2  -7 6706.73 635.495  20
   1   2  -7 6267.30 462.344   5
   1   2  -7 6545.22 528.632   3
  -1  -2   7 6413.69 423.393   1
  -1  -2   6 9843.68 542.309  21
   1   2  -6 10135.0 687.813  20
   1   2  -6 8939.33 472.660   5
   1   2  -6 9123.55 561.802   3
  -1  -2   6 9529.65 475.915   1
  -1  -2   5 1048.30 250.852  21
   1   2  -5 1066.99 321.203  20
   1   2  -5 743.002 190.542   5
   1   2  -5 1117.19 221.049   4
  -1  -2   5 1057.30 210.339   1
   1   2  -5 1143.93 259.511   3
  -1  -2   4 4209.69 326.936  21
   1   2  -4 4604.87 428.829  20
   1   2  -4 4020.06 275.304   5
   1   2  -4 3714.78 272.272   4
  -1  -2   4 4049.82 291.648   1
   1   2  -4 4088.97 338.714   3
   1   2  -3 647.861 259.251  20
  -1  -2   3 534.469 200.543  21
   1   2  -3 429.692 149.099   5
   1   2  -3 301.822 176.639   3
  -1  -2   3 353.487 168.937   1
   1   2  -3 429.012 155.564   4
   1   2  -2 15008.3 549.062  20
  -1  -2   2 14806.2 440.962  21
   1   2  -2 15342.7 278.313  25
   1   2  -2 15044.5 430.180   3
  -1  -2   2 15036.6 428.071   1
  -1  -2   1 12999.0 366.888  21
   1   2  -1 13526.7 449.167  20
   1   2  -1 13273.3 262.476  25
  -1  -2   1 13586.8 364.248   1
  -1  -2   0 8078.18 271.735  21
   1   2   0 8727.24 323.255  20
  -1  -2   0 8664.41 181.648  24
  -1  -2   0 7758.24 265.023   1
  -1  -2  -1 1194.80 124.667   3
  -1  -2  -1 1261.92 117.101   2
  -1  -2  -1 1228.20 137.651   1
  -1  -2  -1 1590.95 123.430   6
   1   2   1 1369.71 158.308  22
   1   2   1 1339.05 164.618  20
  -1  -2  -2 8101.31 241.997   2
  -1  -2  -2 7663.75 298.034   3
   1   2   2 7985.53 310.306  22
  -1  -2  -3 168262. 1702.55   2
  -1  -2  -3 167272. 2011.09   3
   1   2   3 168519. 1973.11  22
  -1  -2  -4 535800. 4785.94   2
   1   2   4 538904. 5238.68  22
  -1  -2  -5 345201. 3943.16   3
  -1  -2  -5 349156. 3204.24   2
   1   2   5 352545. 3791.68  22
  -1  -2  -6 25767.8 880.420   3
   1   2   6 24768.1 782.328  21
   1   2   6 23712.1 765.131  22
  -1  -2  -7 12458.5 687.703   3
   1   2   7 12180.2 609.094  21
   1   2   7 12341.0 614.549  22
  -1  -2  -8 17476.6 863.861   3
   1   2   8 16974.4 768.576  21
   1   2   9 2148.63 312.994   1
  -1  -2  -9 2146.96 414.856   3
   1   2   9 2548.04 394.395  21
  -1  -2 -10 26818.3 1238.68   3
   1   2  10 27718.1 1019.42   1
   1   2  10 26754.3 1097.48  21
  -1  -2 -11 7759.91 739.586   3
   1   2  11 8505.40 692.446  21
  -1  -2 -11 7385.20 810.306  20
   1   2  12 6383.92 424.289  26
   1   2  12 6349.11 484.363  14
  -1  -2 -12 6042.91 699.476   3
   1   2  12 6054.74 633.071  21
  -1  -2 -12 6884.37 820.227  20
  -1  -2 -13-40.7783 333.315   3
  -1  -2 -13 32.9408 384.915  20
   1   2  13 44.5928 281.291  21
   1   2  13 594.977 207.577  26
  -1  -2 -14 306.184 322.590   3
   1   2  14 192.525 322.805  21
   1   2  14 354.548 219.390  26
   1   2  15 54.9719 203.250  26
  -1  -2 -15-170.396 311.999  13
   1   2  16 2240.53 303.443  26
  -1  -2 -16 1532.96 339.629  13
   1   2  17-14.0408 154.863  26
  -1  -2 -17-834.166 284.676  13
   1   2  18 561.601 165.327  26
  -1  -2 -18 585.088 232.752  13
  -1  -2 -19 479.987 170.548  13
  -1  -2 -19 591.915 200.534  11
  -1  -3  18 608.772 167.210  10
   1   3 -18 615.071 152.085  11
  -1  -3  17 427.668 210.996  10
   1   3 -17 359.978 193.072  16
  -1  -3  16-228.095 193.436  19
  -1  -3  16-299.942 231.871  10
   1   3 -16 203.573 203.313  16
  -1  -3  15-46.6621 254.412  10
   1   3 -15 140.141 238.615  16
  -1  -3  14 454.913 290.047  10
   1   3 -14 151.716 227.018  16
  -1  -3  13 665.597 291.765  10
  -1  -3  13 965.082 281.036  21
   1   3 -13 835.959 273.499  16
  -1  -3  13 1247.73 309.259  14
  -1  -3  12 476.492 256.982  10
   1   3 -12 697.503 367.899  20
  -1  -3  12 823.046 401.305  21
   1   3 -12 436.128 250.827  16
  -1  -3  12 199.839 258.256  14
  -1  -3  11 6901.12 506.652  10
   1   3 -11 8119.89 877.954  20
  -1  -3  11 8265.20 727.800  21
   1   3 -11 7759.55 463.490  16
  -1  -3  11 7677.79 484.888  14
  -1  -3  10 13505.1 741.830   1
   1   3 -10 13644.7 1049.58  20
  -1  -3  10 12587.4 825.375  21
  -1  -3   9 91.1278 174.382   1
   1   3  -9 558.935 313.095   3
   1   3  -9 276.911 331.119  20
  -1  -3   9-92.9122 223.009  21
  -1  -3   8 33036.8 1057.85   1
   1   3  -8 31106.6 1195.60   3
   1   3  -8 32921.2 1396.34  20
  -1  -3   8 31926.6 1128.54  21
   1   3  -7 136.525 202.494   5
  -1  -3   7 119.931 186.114   1
   1   3  -7 30.1785 240.306   3
   1   3  -7-43.9413 323.059  20
  -1  -3   7 98.5698 214.917  21
   1   3  -6 2196.20 277.487   5
   1   3  -6 1804.85 313.104   3
  -1  -3   6 2203.61 288.136   1
  -1  -3   6 1775.88 280.219  21
   1   3  -6 1886.83 410.784  20
   1   3  -5 1843.79 229.977   5
   1   3  -5 1576.87 229.589   4
   1   3  -5 1536.37 275.953   3
  -1  -3   5 1314.19 251.294   1
  -1  -3   5 1381.20 266.155  21
   1   3  -5 1988.75 387.691  20
   1   3  -4 179.411 215.287   3
   1   3  -4 183.423 144.935   5
   1   3  -4 3.26468 152.561   4
  -1  -3   4 1.10998 169.374   1
  -1  -3   4 205.655 191.192  21
   1   3  -4 324.533 286.973  20
   1   3  -4 158.660 103.010  25
   1   3  -3 30651.9 627.653   4
  -1  -3   3 30975.4 756.710   1
  -1  -3   3 31011.4 730.219  21
   1   3  -3 31245.6 926.862  20
   1   3  -3 30119.2 553.300  25
  -1  -3   2 27018.5 673.711   1
  -1  -3   2 28646.0 646.318  21
   1   3  -2 28895.2 818.559  20
   1   3  -2 27835.8 521.492  25
  -1  -3   1 35981.5 731.468   1
  -1  -3   1 36573.9 703.355  21
   1   3  -1 36881.7 857.484  20
   1   3  -1 37530.7 620.002  25
  -1  -3   1 37191.5 632.584  24
  -1  -3   0 1080.60 187.520   1
   1   3   0 908.849 174.738  22
   1   3   0 1342.78 234.114  20
  -1  -3  -1 1083.48 174.147   6
  -1  -3  -1 1344.06 194.101   1
   1   3   1 1028.96 222.146  20
   1   3   1 1344.62 202.301  22
  -1  -3  -2 56274.1 859.007   6
  -1  -3  -2 56544.5 953.528   3
  -1  -3  -2 56812.7 821.743   2
   1   3   2 55300.8 955.289  22
  -1  -3  -3 10871.7 320.718   2
  -1  -3  -3 10858.2 451.151   3
   1   3   3 11570.1 458.301  22
  -1  -3  -4 911050. 8595.88   3
  -1  -3  -4 906593. 7934.03   2
   1   3   4 928399. 8459.63  22
  -1  -3  -5 182684. 1842.55   2
  -1  -3  -5 180401. 2546.00   3
   1   3   5 184146. 2430.42  22
  -1  -3  -6 15042.0 699.181   3
  -1  -3  -6 14741.4 291.111   2
   1   3   6 14855.2 628.343  22
  -1  -3  -7 375.673 294.092   3
   1   3   7 304.350 243.198  22
   1   3   7 489.814 274.355  21
  -1  -3  -8 7406.94 625.611   3
   1   3   8 7451.55 557.825  22
   1   3   8 6970.40 546.916  21
  -1  -3  -9 63922.3 1814.73   3
   1   3   9 63370.3 1640.78  21
   1   3  10 14047.8 726.100   1
  -1  -3 -10 14489.7 923.111   3
   1   3  10 14134.7 827.339  21
  -1  -3 -11 1904.57 466.667   3
   1   3  11 1824.34 390.148  21
  -1  -3 -12-13.2461 311.641   3
  -1  -3 -12-247.947 398.751  20
   1   3  12-397.284 319.662  21
   1   3  12-107.845 187.735  26
  -1  -3 -13 719.388 434.653   3
  -1  -3 -13 110.468 376.552  20
   1   3  13 474.498 326.137  21
   1   3  13-121.217 194.071  26
  -1  -3 -14 3898.62 688.375  20
   1   3  14 6712.45 731.324  21
   1   3  14 5456.01 431.671  26
  -1  -3 -14 5796.00 539.317  13
  -1  -3 -14 5839.54 775.878   3
   1   3  15 3040.55 347.531  26
  -1  -3 -15 3126.11 458.589  13
   1   3  16-166.594 187.829  26
  -1  -3 -16-185.614 300.850  13
   1   3  17 623.776 182.558  26
  -1  -3 -17 442.864 277.300  13
   1   3  18 501.827 154.899  26
  -1  -3 -18 825.902 250.646  13
  -1  -3 -19 91.1766 156.341  13
  -1  -3 -19 170.449 180.738  11
  -1  -4  18 4471.93 285.291  10
   1   4 -18 4275.28 256.499  16
  -1  -4  17 1553.88 258.147  10
   1   4 -17 824.090 204.072  16
  -1  -4  16 1101.69 230.888  19
   1   4 -16 1023.21 254.854  16
  -1  -4  16 1025.31 275.083  10
   1   4 -15-53.2928 249.758  16
  -1  -4  15 91.8830 257.963  10
   1   4 -14 704.592 295.600  16
  -1  -4  14 548.099 293.773  10
  -1  -4  13-66.6039 230.783  14
   1   4 -13 337.851 254.971  16
  -1  -4  13-99.7198 255.260  10
  -1  -4  12 13840.5 631.836  14
   1   4 -12 14238.3 641.991  16
   1   4 -12 13420.6 1162.93  20
  -1  -4  12 13448.9 941.409  21
  -1  -4  12 12604.4 700.877  10
   1   4 -11 6031.62 796.436  20
  -1  -4  11 6683.83 642.674  21
  -1  -4  11 6753.39 526.187  10
   1   4 -11 6879.03 450.583  16
  -1  -4  11 6308.53 443.991  14
  -1  -4  11 6814.24 519.117  27
  -1  -4  10 635.313 295.166  21
   1   4 -10 53.7424 339.608  20
  -1  -4  10 13.3786 215.169   1
  -1  -4  10 47.5762 221.563  10
   1   4 -10-54.8927 229.426  16
  -1  -4  10 82.3322 219.321  27
  -1  -4   9 986.535 273.522   1
  -1  -4   9 1181.19 305.494  21
   1   4  -9 681.197 415.899  20
  -1  -4   8 2181.75 331.213   1
  -1  -4   8 2655.93 392.015  21
   1   4  -8 2097.78 519.675  20
  -1  -4   7 6608.86 488.259   1
  -1  -4   7 7091.24 512.597  21
   1   4  -7 7748.02 685.031  20
   1   4  -6 1799.47 239.904   5
  -1  -4   6 1250.06 274.721   1
  -1  -4   6 1503.20 282.343  21
   1   4  -6 1714.73 412.230  20
   1   4  -5 4859.77 323.698   4
  -1  -4   5 4727.22 389.897   1
   1   4  -5 4785.07 509.803  20
  -1  -4   5 5242.79 380.324  21
   1   4  -5 4840.04 307.167   5
   1   4  -5 4828.90 262.238  25
  -1  -4   4 8350.85 464.918   1
   1   4  -4 7765.28 348.632   4
   1   4  -4 7882.78 567.857  20
  -1  -4   4 7877.61 425.452  21
   1   4  -4 7700.31 337.516   5
   1   4  -4 8049.78 330.094  25
   1   4  -3 128483. 1580.70   4
  -1  -4   3 134420. 1935.82   1
   1   4  -3 134396. 2214.89  20
  -1  -4   3 128331. 1806.69  21
   1   4  -3 132068. 1638.42  25
  -1  -4   2 7559.08 417.615   1
   1   4  -2 7634.94 491.056  20
  -1  -4   2 6912.22 351.345  21
   1   4  -2 7033.04 316.911  25
  -1  -4   1 41950.3 890.632   1
   1   4  -1 41296.5 1024.04  20
  -1  -4   1 41415.9 800.888  21
   1   4  -1 40250.4 854.954  22
   1   4  -1 40653.2 784.452  25
  -1  -4   1 41191.7 761.607  24
  -1  -4   0 2253.15 267.583   1
   1   4   0 2088.71 313.943  20
   1   4   0 2248.54 247.705  22
   1   4   0 1962.81 226.923  25
  -1  -4  -1 28037.0 687.425   6
  -1  -4  -1 27981.9 703.685   1
   1   4   1 27718.5 795.534  20
   1   4   1 28235.4 686.392  22
  -1  -4  -2 2779.89 264.934   6
  -1  -4  -2 2192.83 264.410   3
  -1  -4  -2 2064.43 262.285   1
   1   4   2 2477.39 266.443  22
  -1  -4  -3 2342.47 254.335   6
   1   4   3 2287.39 285.347  22
  -1  -4  -3 1997.22 281.349   3
  -1  -4  -3 1930.87 184.459   2
   1   4   4 4380.61 343.300  22
  -1  -4  -4 4852.09 248.303   2
  -1  -4  -4 4618.76 392.063   3
   1   4   5 30406.9 876.458  22
  -1  -4  -5 29632.7 950.935   3
  -1  -4  -5 31183.7 576.222   2
   1   4   6 555.973 246.299  22
  -1  -4  -6 172.932 252.661   3
  -1  -4  -6 318.759 74.3291   2
   1   4   7 1150.99 328.401  21
   1   4   7 1029.74 293.467  22
  -1  -4  -7 934.700 321.033   3
   1   4   8 9238.39 631.019  21
   1   4   8 9406.78 619.096  22
  -1  -4  -8 9081.35 670.141   3
   1   4   9 915.538 327.989  21
  -1  -4  -9 1102.94 372.803   3
   1   4  10 2854.12 432.609  21
  -1  -4 -10 3052.34 496.981   3
   1   4  11 6019.06 624.406  21
  -1  -4 -11 6608.58 751.529   3
   1   4  12 260.475 279.938  21
   1   4  12 483.124 196.429  26
   1   4  12 725.134 197.824  12
  -1  -4 -12 955.464 383.677   3
   1   4  13 718.476 249.282  26
   1   4  13 674.000 361.019  21
  -1  -4 -13 628.957 495.363  20
  -1  -4 -13-179.552 460.756   3
   1   4  14 313.742 219.151  26
  -1  -4 -14 569.855 332.123  13
   1   4  15-137.805 235.311  26
  -1  -4 -15 18.1012 319.022  13
   1   4  16 1194.65 265.120  26
  -1  -4 -16 497.689 299.759  13
   1   4  17-36.8336 162.320  26
  -1  -4 -17 180.421 266.935  13
   1   4  18 173.047 128.318  26
  -1  -4 -18 131.402 227.046  13
  -1  -4 -18 253.374 224.148  11
  -1  -4 -19-246.012 165.604  13
  -1  -4 -19 203.610 174.673  11
  -1  -5  17-178.509 190.170  10
   1   5 -17-5.12233 180.559  16
  -1  -5  16 897.667 261.865  10
   1   5 -16 390.179 221.137  16
  -1  -5  15 271.615 252.615  10
   1   5 -15-127.987 256.591  16
  -1  -5  14 336.539 293.169  10
   1   5 -14 167.216 274.569  16
  -1  -5  13 408.014 294.849  10
   1   5 -13 685.450 280.478  16
  -1  -5  12 4922.24 492.463  10
  -1  -5  12 5298.25 401.383  14
   1   5 -12 5090.77 436.794  16
   1   5 -12 4843.94 764.260  20
   1   5 -11 1938.46 486.262  20
  -1  -5  11 2992.01 428.800   1
  -1  -5  11 1525.33 319.663  10
  -1  -5  11 1958.63 290.592  14
   1   5 -11 1988.29 323.129  16
  -1  -5  11 2197.16 359.691  27
  -1  -5  10 7702.71 520.286  27
  -1  -5  10 7300.13 636.464  21
   1   5 -10 7850.54 856.406  20
  -1  -5  10 7935.35 642.455   1
  -1  -5  10 7702.73 541.545  10
   1   5 -10 6932.84 447.054  16
  -1  -5  10 8402.94 522.778   7
  -1  -5   9 269.558 236.478   1
   1   5  -9 485.556 363.916  20
  -1  -5   9 250.290 244.777  21
  -1  -5   8 1059.77 269.548   1
  -1  -5   8 1276.69 279.349  21
   1   5  -8 870.406 374.348  20
  -1  -5   7 45.1318 211.150   1
   1   5  -7 386.440 326.707  20
  -1  -5   7-42.3340 212.778  21
   1   5  -6 24849.8 699.981   5
  -1  -5   6 24457.7 930.022   1
   1   5  -6 25669.4 1173.72  20
  -1  -5   6 24802.7 869.598  21
   1   5  -5 10440.7 430.556  25
   1   5  -5 10047.1 399.839   5
   1   5  -5 10467.0 438.045   4
  -1  -5   5 10584.8 595.303   1
  -1  -5   5 9446.05 523.207  21
   1   5  -5 10394.3 718.253  20
   1   5  -4 6379.04 355.935  25
   1   5  -4 6679.42 295.655   5
  -1  -5   4 6886.56 466.157   1
   1   5  -4 6958.05 321.866   4
  -1  -5   4 7178.48 426.492  21
   1   5  -4 7163.23 585.648  20
   1   5  -3 33325.1 786.655  25
   1   5  -3 32983.9 652.052   4
  -1  -5   3 33434.7 950.747   1
   1   5  -3 35662.8 1123.66  20
  -1  -5   3 32863.2 830.343  21
   1   5  -2 58853.2 1080.79  25
  -1  -5   2 58427.9 1104.57  24
  -1  -5   2 60429.4 1242.27   1
  -1  -5   2 58303.2 1082.30  21
   1   5  -2 58039.2 1395.48  20
   1   5  -1 8847.43 443.055  22
   1   5  -1 9827.82 437.904  25
  -1  -5   1 9755.93 412.840  24
  -1  -5   1 9393.34 483.990   1
   1   5  -1 9747.77 571.013  20
   1   5   0 37209.8 849.866  22
   1   5   0 39587.2 874.834  25
  -1  -5   0 38398.3 932.986   1
   1   5   0 37676.4 1045.27  20
  -1  -5  -1 2579.82 298.337   6
  -1  -5  -1 2368.26 294.059   1
   1   5   1 2328.41 259.558  22
   1   5   1 2690.06 351.766  20
  -1  -5  -2 325.183 206.060   6
  -1  -5  -2 455.627 213.760   3
  -1  -5  -2 290.722 187.069   1
   1   5   2 578.754 214.975  22
  -1  -5  -3 3851.80 327.201   6
  -1  -5  -3 3578.23 264.555   2
  -1  -5  -3 3509.01 355.725   3
   1   5   3 3086.79 303.752  22
  -1  -5  -4 11368.2 514.412   6
  -1  -5  -4 11307.5 406.095   2
  -1  -5  -4 11208.2 599.762   3
   1   5   4 12378.8 561.203  22
  -1  -5  -5 11664.3 391.916   2
  -1  -5  -5 11637.1 655.254   3
   1   5   5 12208.7 584.856  22
  -1  -5  -6 4492.84 489.402   3
   1   5   6 4507.24 406.780  22
  -1  -5  -7 25712.2 1076.92   3
   1   5   7 26773.1 978.232  22
  -1  -5  -8 73535.7 1938.16   3
   1   5   8 71245.4 1751.08  21
   1   5   8 73489.4 1742.92  22
  -1  -5  -9 102248. 2485.99   3
   1   5   9 103939. 2284.57  21
  -1  -5 -10 18634.9 1111.91   3
   1   5  10 21215.9 1058.48  21
  -1  -5 -11 1404.88 418.761   3
   1   5  11 812.931 220.610  26
   1   5  11 1136.10 368.509  21
   1   5  12 864.966 231.919  26
  -1  -5 -12 373.796 344.278   3
  -1  -5 -12 655.702 320.965  13
   1   5  12 1010.40 244.726  12
   1   5  12 1271.33 406.673  21
   1   5  13 242.533 213.283  26
  -1  -5 -13-141.329 364.685   3
  -1  -5 -13 390.586 379.107  20
   1   5  13-490.749 366.929  21
   1   5  13 131.913 195.354  12
  -1  -5 -13 403.160 318.119  13
  -1  -5 -14-263.232 335.532  13
   1   5  14-37.7126 178.663  12
   1   5  14 30.8055 200.636  26
  -1  -5 -15 1630.95 398.908  13
   1   5  15 1004.74 258.266  26
  -1  -5 -16 311.752 329.129  13
   1   5  16 134.574 185.040  26
  -1  -5 -17-48.5118 260.555  13
   1   5  17 193.258 168.341  26
  -1  -5 -18-129.525 190.138  11
  -1  -5 -18-10.4628 222.172  13
  -1  -5 -19 172.429 156.727  11
  -1  -5 -19-28.8555 156.354  13
   1   6 -17 117.421 164.288  16
  -1  -6  17-22.8055 176.604  10
  -1  -6  17 2.22005 133.571  19
  -1  -6  16 184.463 219.233  10
   1   6 -16 235.235 222.752  16
  -1  -6  15 1993.28 343.443  10
   1   6 -15 1989.60 324.885  16
  -1  -6  14-91.4913 255.776  10
   1   6 -14 181.160 275.835  16
  -1  -6  13 4688.32 489.511  10
   1   6 -13 5601.21 476.834  16
  -1  -6  12 719.980 293.756  10
   1   6 -12 588.702 283.918  16
  -1  -6  12 480.000 270.781  27
   1   6 -11 3931.67 721.300  20
  -1  -6  11 2472.54 399.559   1
  -1  -6  11 3120.39 406.020  10
   1   6 -11 3117.78 360.565  16
  -1  -6  11 2696.39 393.617  27
  -1  -6  10 3898.86 402.091  27
   1   6 -10 2578.92 538.901  20
  -1  -6  10 2988.07 446.835   1
  -1  -6  10 2884.24 392.042  10
   1   6 -10 3588.56 383.320  16
  -1  -6  10 3083.46 351.608   7
  -1  -6   9 327.606 227.611  27
   1   6  -9-274.608 394.270  20
  -1  -6   9 10.5977 249.100   1
  -1  -6   9 328.846 245.959  10
   1   6  -9 15.1001 232.896  16
  -1  -6   9 309.041 227.227   7
  -1  -6   8 1602.38 343.531   1
  -1  -6   8 1330.94 272.826  21
   1   6  -8 1893.23 494.013  20
  -1  -6   7 8453.48 624.956   1
  -1  -6   7 9810.75 592.200  21
   1   6  -7 8197.81 765.369  20
  -1  -6   6 746.802 271.723   1
   1   6  -6 1506.10 414.041  20
  -1  -6   6 1385.98 263.076  21
  -1  -6   5 2931.14 388.664   1
   1   6  -5 3209.05 497.744  20
  -1  -6   5 2143.18 295.246  21
   1   6  -5 2307.42 261.496  25
  -1  -6   4 273731. 3642.64   1
   1   6  -4 272468. 2873.77   4
  -1  -6   4 270212. 3316.25  21
   1   6  -4 275213. 4043.60  20
   1   6  -4 274119. 2757.65   5
   1   6  -4 272955. 3261.34  25
   1   6  -3 1214.57 143.795   4
  -1  -6   3 1326.28 311.830   1
  -1  -6   3 1304.24 221.763  21
   1   6  -3 1230.22 363.844  20
   1   6  -3 1091.62 217.957  25
  -1  -6   2 2570.76 342.055   1
   1   6  -2 2575.51 409.129  20
   1   6  -2 2141.58 293.738  22
  -1  -6   2 2486.69 284.665  24
   1   6  -2 2348.89 282.166  25
  -1  -6   1 982.156 263.328   1
   1   6  -1 1071.88 332.547  20
   1   6  -1 673.831 199.189  22
  -1  -6   1 1003.43 200.404  24
   1   6  -1 746.200 207.373  25
  -1  -6   0 2683.99 332.137   1
   1   6   0 3003.14 281.995  22
   1   6   0 3181.02 397.759  20
   1   6   0 2636.20 310.145  25
  -1  -6   0 2976.16 281.706  24
  -1  -6  -1 23053.3 775.593   1
   1   6   1 21118.8 854.237  20
   1   6   1 22335.4 691.942  22
   1   6   1 22176.9 728.689  25
  -1  -6  -2 23628.8 835.405   3
  -1  -6  -2 25451.9 806.886   1
   1   6   2 23652.6 730.132  22
  -1  -6  -2 24497.7 799.718   6
   1   6   2 24319.1 803.325  25
  -1  -6  -3 52969.1 1194.59   6
  -1  -6  -3 52804.8 1049.44   2
  -1  -6  -3 51892.0 1298.02   3
   1   6   3 50077.3 1130.21  22
  -1  -6  -4 51402.1 1201.16   6
  -1  -6  -4 53262.7 1017.01   2
  -1  -6  -4 53218.2 1366.90   3
   1   6   4 52052.6 1212.69  22
  -1  -6  -5 1377.16 268.334   6
  -1  -6  -5 1556.55 188.562   2
  -1  -6  -5 1507.14 351.504   3
   1   6   5 1565.75 301.315  22
  -1  -6  -6 2846.38 343.092   6
   1   6   6 3614.42 393.526  22
  -1  -6  -6 3122.42 420.164   3
   1   6   7 24878.9 973.610  22
  -1  -6  -7 24522.4 1095.60   3
   1   6   8 121909. 2461.50  21
   1   6   8 121171. 2389.28  22
  -1  -6  -8 124105. 2701.20   3
   1   6   9 60023.0 1737.19  21
  -1  -6  -9 59255.3 1917.36   3
   1   6  10 24283.5 1161.06  21
  -1  -6 -10 23330.5 1274.30   3
   1   6  11 6914.39 699.092  21
   1   6  11 6709.51 620.301  25
   1   6  11 7295.96 483.503  26
  -1  -6 -11 6912.87 540.218  13
   1   6  11 6706.55 439.257  12
  -1  -6 -11 8377.71 843.370   3
   1   6  12 344.771 300.157  21
   1   6  12 420.859 211.057  26
   1   6  12 326.715 231.701  12
  -1  -6 -12 144.721 263.484  13
  -1  -6 -12 343.796 340.161   3
   1   6  13 4057.75 596.406  21
  -1  -6 -13 4298.86 705.351   3
   1   6  13 4247.88 394.239  26
  -1  -6 -13 4164.75 477.631  13
   1   6  13 3651.88 370.286  12
   1   6  14 996.608 255.592  26
   1   6  14 875.746 232.246  12
  -1  -6 -14 850.173 362.165  13
   1   6  15 685.727 223.575  26
   1   6  15 511.685 203.895  12
  -1  -6 -15 610.304 315.912  13
   1   6  16-92.4692 178.144  26
  -1  -6 -16-124.496 299.814  13
   1   6  17 395.063 165.318  26
  -1  -6 -17 635.599 280.001  13
  -1  -6 -17 161.332 228.633  11
  -1  -6 -18-60.5405 199.919  13
  -1  -6 -18 221.793 193.103  11
  -1  -7  17 683.492 182.285  10
   1   7 -17 892.202 186.012  16
  -1  -7  16 5.72900 205.054  10
   1   7 -16-24.3593 213.736  16
  -1  -7  15 249.178 254.267  10
   1   7 -15 228.477 252.904  16
  -1  -7  14 10818.7 646.573  10
   1   7 -14 11645.5 611.354  16
  -1  -7  13 17471.5 838.241  10
   1   7 -13 17038.1 738.678  16
  -1  -7  12 11763.0 715.490  10
   1   7 -12 12158.5 634.613  16
  -1  -7  12 12099.8 709.101  27
   1   7 -11 2710.13 559.610  20
  -1  -7  11 2044.14 414.180   1
  -1  -7  11 2241.72 405.046  10
   1   7 -11 2327.74 359.910  16
  -1  -7  11 2421.22 377.557  27
  -1  -7  10 1356.15 284.331  27
   1   7 -10 1119.61 424.961  20
  -1  -7  10 1717.89 415.390   1
  -1  -7  10 1153.99 302.628  10
   1   7 -10 1458.35 303.307  16
  -1  -7  10 1145.38 269.064   7
   1   7  -9 24306.5 1443.55  20
  -1  -7   9 26052.2 918.241  27
  -1  -7   9 26658.4 1234.21   1
   1   7  -9 26789.5 835.675  16
  -1  -7   9 26234.2 891.313   7
  -1  -7   8 540.423 297.128   1
   1   7  -8 480.218 361.244  20
  -1  -7   7 31.4406 265.038   1
   1   7  -7 12.0730 317.589  20
  -1  -7   6 5191.07 521.179   1
   1   7  -6 5252.26 642.110  20
  -1  -7   6 5542.27 435.293  21
  -1  -7   5 30600.5 1137.22   1
   1   7  -5 31468.6 1334.03  20
  -1  -7   5 31184.8 946.914  21
  -1  -7   4 2584.74 366.496   1
   1   7  -4 2403.59 450.626  20
  -1  -7   4 2391.89 278.034  21
   1   7  -4 2541.09 324.917  22
   1   7  -4 2131.34 278.083  25
  -1  -7   3 16151.4 769.892   1
   1   7  -3 14023.8 848.966  20
   1   7  -3 15036.3 656.166  22
   1   7  -3 15103.8 651.897  25
  -1  -7   2 2879.25 385.210   1
   1   7  -2 3307.14 468.994  20
   1   7  -2 3845.22 328.554  22
  -1  -7   2 3191.92 318.279  24
   1   7  -2 3243.46 367.199  25
  -1  -7   1 11083.1 630.278   1
   1   7  -1 11128.8 714.101  20
   1   7  -1 10920.6 519.087  22
   1   7  -1 10699.5 575.480  25
  -1  -7   1 11350.7 533.280  24
  -1  -7   0 2250.32 329.402   1
   1   7   0 2172.95 269.344  22
   1   7   0 2520.22 414.571  20
  -1  -7   0 2483.05 293.313  24
   1   7   0 1907.65 312.687  25
  -1  -7  -1 31272.7 988.191   1
   1   7   1 29747.2 840.321  22
   1   7   1 30392.8 951.381  25
  -1  -7  -2 13828.5 687.493   1
  -1  -7  -2 14215.5 721.869   3
   1   7   2 14067.0 589.618  22
  -1  -7  -2 14675.7 699.584   6
   1   7   2 14904.9 686.997  25
  -1  -7  -3 5799.67 390.994   2
  -1  -7  -3 5234.03 486.673   3
   1   7   3 5699.49 421.702  22
  -1  -7  -3 5022.61 442.386   6
   1   7   3 5196.88 463.739  25
  -1  -7  -4 100.439 150.585   2
  -1  -7  -4-25.9445 238.400   3
   1   7   4 38.6553 209.109  22
  -1  -7  -4-68.6632 219.471   6
   1   7   4-8.51838 228.573  25
  -1  -7  -5 1285.78 270.797   6
  -1  -7  -5 1512.40 368.251   3
  -1  -7  -5 1182.69 202.845   2
   1   7   5 943.347 241.154  22
  -1  -7  -6 552.849 261.253   6
  -1  -7  -6 571.332 286.442   3
   1   7   6 762.237 261.532  22
  -1  -7  -7 1091.05 295.913   6
  -1  -7  -7 1509.95 381.071   3
   1   7   7 1375.64 330.600  22
  -1  -7  -8 5488.51 497.032   6
   1   7   8 5959.67 574.563  21
   1   7   8 5711.97 540.117  22
  -1  -7  -8 6281.94 682.723   3
   1   7   9-261.917 250.453  25
   1   7   9 105.927 292.981  21
  -1  -7  -9 69.2096 288.659   3
   1   7  10 4296.11 555.796  21
   1   7  10 5004.52 396.383  26
   1   7  10 4554.34 524.399  25
   1   7  10 4583.77 389.718  12
  -1  -7 -10 4687.49 443.526  13
  -1  -7 -10 4821.53 651.799   3
   1   7  11 395.423 321.043  21
   1   7  11 847.352 247.387  26
   1   7  11 1006.01 343.911  25
  -1  -7 -11 246.432 257.595  13
   1   7  11 748.130 245.449  12
  -1  -7 -11 1098.35 448.369   3
   1   7  12 3854.37 582.796  21
   1   7  12 3961.08 405.470  26
   1   7  12 4048.50 385.637  12
  -1  -7 -12 3644.64 452.364  13
  -1  -7 -12 3172.98 612.455   3
   1   7  13 5980.44 457.064  26
  -1  -7 -13 5762.46 547.157  13
   1   7  13 5390.27 439.551  12
   1   7  14-202.506 218.769  26
  -1  -7 -14-327.448 344.237  13
   1   7  14 129.181 212.191  12
   1   7  15 692.377 228.876  26
   1   7  15 733.965 220.608  12
  -1  -7 -16 281.109 237.851  11
   1   7  16-92.8063 156.834  26
  -1  -7 -16-266.236 287.749  13
  -1  -7 -17 74.9197 193.632  11
   1   7  17 197.779 132.333  26
  -1  -7 -17 531.640 261.054  13
  -1  -7 -18 788.703 190.492  11
  -1  -7 -18 407.872 207.869  13
   1   8 -16-185.279 189.559  16
  -1  -8  16 123.623 195.930  10
   1   8 -15 134.110 223.437  16
  -1  -8  15 170.088 233.579  10
   1   8 -14 1017.06 308.602  16
  -1  -8  14 970.800 312.720  10
   1   8 -13 1926.53 337.813  16
  -1  -8  13 1765.57 369.128  10
   1   8 -12 6965.69 495.694  16
  -1  -8  12 6456.13 542.735  27
  -1  -8  12 6034.61 531.898  10
  -1  -8  11 398.271 281.701  27
  -1  -8  11 168.578 277.675  10
   1   8 -11 624.233 284.476  16
  -1  -8  11 613.047 261.623   7
  -1  -8  10 2010.51 368.453  27
   1   8 -10 1489.67 502.549  20
  -1  -8  10 2296.34 483.504   1
  -1  -8  10 1671.65 363.895  10
   1   8 -10 2241.48 335.857  16
  -1  -8  10 2392.85 352.427   7
   1   8 -10 1721.42 239.969   8
   1   8  -9 7576.14 871.876  20
  -1  -8   9 6845.02 525.764  27
  -1  -8   9 6515.26 651.742   1
   1   8  -9 8269.17 494.988  16
  -1  -8   9 7449.50 511.991   7
   1   8  -9 7769.09 425.336   8
   1   8  -8 276.307 407.526  20
  -1  -8   8 322.135 229.708  27
  -1  -8   8 405.031 300.365   1
   1   8  -8 427.310 238.563  16
   1   8  -8 283.823 189.950   8
  -1  -8   8 165.322 204.320   7
  -1  -8   7 21502.8 1090.68   1
   1   8  -7 23427.5 1325.25  20
  -1  -8   6 32657.9 1299.74   1
   1   8  -6 34011.0 1527.20  20
  -1  -8   5 15850.0 893.129   1
   1   8  -5 15932.1 1002.84  20
  -1  -8   4 805.417 303.298   1
   1   8  -4 122.040 325.008  20
   1   8  -4 705.584 228.182  25
  -1  -8   3 915.685 304.506   1
   1   8  -3 728.004 192.874  22
   1   8  -3 658.066 336.515  20
   1   8  -3 496.495 224.322  25
  -1  -8   2 44958.3 1345.43   1
   1   8  -2 44132.1 1101.71  22
   1   8  -2 45089.6 1499.13  20
   1   8  -2 41312.0 1203.27  25
  -1  -8   2 45863.9 1190.41  24
  -1  -8   1 2804.10 384.570   1
   1   8  -1 2549.24 450.628  20
   1   8  -1 2657.17 290.736  22
  -1  -8   1 3249.73 344.145  24
   1   8  -1 2901.85 365.232  25
  -1  -8   0 1936.84 355.937   1
   1   8   0 2119.61 423.552  20
   1   8   0 1365.86 226.434  22
   1   8   0 1262.48 313.033  25
  -1  -8   0 1378.15 257.892  24
  -1  -8  -1 1795.21 329.417   1
   1   8   1 1590.27 254.303  22
   1   8   1 1518.11 310.491  25
  -1  -8  -2 6184.16 500.263   1
  -1  -8  -2 6366.84 549.046   3
   1   8   2 5783.88 416.010  22
   1   8   2 5410.35 497.916  25
  -1  -8  -3 284.306 189.547   2
  -1  -8  -3 176.313 233.221   3
   1   8   3 130.692 178.465  22
  -1  -8  -3 201.928 246.537   6
   1   8   3 107.978 245.193  25
  -1  -8  -4 20000.2 733.546   2
  -1  -8  -4 19823.5 957.016   3
   1   8   4 19055.4 782.670  22
  -1  -8  -4 19088.3 849.796   6
   1   8   4 18100.6 872.195  25
  -1  -8  -5 3494.55 475.805   3
   1   8   5 2797.03 358.763  22
  -1  -8  -5 3130.12 407.742   6
   1   8   5 2621.03 409.532  25
  -1  -8  -6 4395.23 552.433   3
   1   8   6 4245.48 437.627  22
  -1  -8  -6 4386.06 447.031   6
   1   8   6 4213.31 494.293  25
  -1  -8  -7 534.986 349.317   3
   1   8   7 1389.06 335.422  22
  -1  -8  -7 339.874 225.525   6
   1   8   7 867.745 317.288  25
   1   8   8 284.759 248.904  22
   1   8   8-461.364 311.078  21
  -1  -8  -8 193.905 228.037   6
   1   8   8-66.5876 249.558  25
   1   8   9-294.831 305.028  21
   1   8   9-9.78791 256.038  25
   1   8   9 161.678 174.542  26
  -1  -8  -9 609.996 275.316  13
   1   8   9 31.8826 185.808  12
  -1  -8  -9 278.734 370.994   3
   1   8  10 799.631 281.999  25
   1   8  10 902.813 239.743  26
  -1  -8 -10 900.972 309.495  13
   1   8  10 1308.81 292.031  12
  -1  -8 -10 907.839 429.466   3
   1   8  11 195.331 273.590  21
   1   8  11 819.917 352.909  25
   1   8  11 686.230 257.653  26
   1   8  11 347.406 229.782  12
  -1  -8 -11 656.669 300.138  13
   1   8  12 29256.8 971.507  26
   1   8  12 31129.1 956.799  12
  -1  -8 -12 32984.3 1128.10  13
   1   8  13 4043.83 397.515  26
   1   8  13 4213.69 406.485  12
  -1  -8 -13 3637.48 468.101  13
   1   8  14 2525.97 321.268  26
  -1  -8 -14 2451.76 417.155  13
   1   8  14 2767.63 336.228  12
  -1  -8 -15 369.049 245.165  11
   1   8  15 549.550 222.205  26
  -1  -8 -15 172.333 299.080  13
   1   8  15 112.203 182.480  12
  -1  -8 -16 380.190 205.017  11
   1   8  16 499.141 174.806  26
  -1  -8 -16 528.906 296.391  13
  -1  -8 -17 332.071 179.246  11
   1   8  17 354.080 131.514  26
  -1  -8 -17 492.337 236.055  13
  -1  -8 -18-21.3974 126.388  11
  -1  -8 -18-168.128 173.559  13
   1   9 -16 29.5800 153.571  16
  -1  -9  16 103.147 162.748  10
   1   9 -15-116.703 203.162  16
  -1  -9  15 309.245 215.706  10
   1   9 -14 1121.43 281.093  16
  -1  -9  14 505.162 258.278  10
   1   9 -13 4537.02 423.600  16
  -1  -9  13 4334.18 462.840  10
   1   9 -12 488.745 270.262  16
  -1  -9  12 372.427 281.954  27
  -1  -9  12 447.746 294.721  10
  -1  -9  11 284.731 274.915  27
   1   9 -11 376.347 276.371  16
   1   9 -11 868.228 203.234   8
  -1  -9  11 648.598 258.488   7
  -1  -9  11 920.689 329.924  10
  -1  -9  10 179.410 268.807  27
  -1  -9  10 324.723 304.742  10
   1   9 -10-102.001 235.310  16
   1   9 -10 94.5838 170.606   8
  -1  -9  10 232.935 222.312   7
   1   9  -9 1233.57 522.522  20
  -1  -9   9 1217.50 312.664  27
  -1  -9   9 1272.67 419.503   1
   1   9  -9 1467.06 304.505  16
   1   9  -9 1026.95 238.084   8
  -1  -9   9 833.272 256.267   7
   1   9  -8 2466.99 559.855  20
  -1  -9   8 1666.53 346.857  27
  -1  -9   8 1830.32 412.229   1
   1   9  -8 1842.23 273.892  16
   1   9  -8 1689.41 248.784   8
  -1  -9   8 1187.95 255.505   7
   1   9  -7 1398.85 471.366  20
  -1  -9   7 1485.31 292.936  27
  -1  -9   7 2502.60 463.855   1
   1   9  -7 1586.16 279.805  16
  -1  -9   7 1553.41 282.557   7
   1   9  -7 1508.07 248.037   8
   1   9  -6 3852.86 323.083   8
  -1  -9   6 3487.06 513.788   1
   1   9  -6 4336.63 662.469  20
  -1  -9   5 1460.48 357.698   1
   1   9  -5 746.059 376.356  20
  -1  -9   4 126.507 257.732   1
   1   9  -4 22.7714 355.101  20
   1   9  -4 87.7334 186.140  25
  -1  -9   3 1025.66 321.136   1
   1   9  -3 378.138 298.944  20
   1   9  -3 612.057 241.216  25
  -1  -9   2 26161.4 1112.68   1
   1   9  -2 23947.4 1197.03  20
  -1  -9   2 26090.0 955.323  24
   1   9  -2 26590.8 1036.12  25
  -1  -9   1 180.173 280.620   1
   1   9  -1 202.237 327.066  20
  -1  -9   1-110.147 209.283  24
   1   9  -1-4.67639 230.931  25
  -1  -9   0 15970.0 833.904   1
  -1  -9   0 15579.7 718.488  24
   1   9   0 15309.7 805.636  25
  -1  -9  -1 7273.06 597.223   1
   1   9   1 6858.47 433.448  22
  -1  -9  -1 7405.65 529.662  24
   1   9   1 6602.44 555.636  25
  -1  -9  -2 2640.10 421.196   3
  -1  -9  -2 2158.71 364.491   1
   1   9   2 2687.00 313.129  22
   1   9   2 2358.77 400.558  25
  -1  -9  -3 1226.64 342.210   3
  -1  -9  -3 966.215 257.216   2
   1   9   3 546.769 228.045  22
   1   9   3 1230.07 343.893  25
  -1  -9  -4 7781.31 497.097   2
  -1  -9  -4 8380.68 698.466   3
   1   9   4 8402.34 539.416  22
  -1  -9  -4 7746.48 610.032   6
   1   9   4 7806.30 647.015  25
  -1  -9  -5 9937.66 769.470   3
   1   9   5 10213.4 632.992  22
  -1  -9  -5 9410.70 664.228   6
   1   9   5 9336.72 711.458  25
  -1  -9  -6 3567.19 543.660   3
  -1  -9  -6 3505.75 433.977   6
   1   9   6 2989.19 451.828  25
  -1  -9  -7 338.946 329.132   3
   1   9   7 79.5608 226.048  22
   1   9   7 175.115 251.178  21
  -1  -9  -7 411.813 257.492   6
   1   9   7 264.960 260.363  25
   1   9   8-139.847 276.054  21
   1   9   8 20.7280 184.003  26
   1   9   8-168.380 278.715  25
  -1  -9  -8-91.0117 226.541  13
   1   9   8 193.309 208.918  12
  -1  -9  -8 441.931 313.400   3
   1   9   9 198.245 294.792  21
   1   9   9 722.986 353.266  25
   1   9   9 385.626 199.634  26
  -1  -9  -9 389.959 258.983  13
   1   9   9 507.434 230.417  12
  -1  -9  -9 101.112 362.500   3
   1   9  10 14577.2 987.699  21
   1   9  10 14268.2 965.048  25
   1   9  10 14183.6 666.392  26
   1   9  10 15758.1 682.307  12
  -1  -9 -10 14422.9 732.840  13
  -1  -9 -10 16981.6 1223.57   3
   1   9  11 737.117 368.686  21
   1   9  11 636.279 307.301  25
   1   9  11 885.628 261.180  26
  -1  -9 -11 573.636 385.108   3
   1   9  11 851.505 279.234  12
  -1  -9 -11 105.112 283.916  13
  -1  -9 -12 23393.7 839.832  11
   1   9  12 25346.8 903.433  26
  -1  -9 -12 24391.6 985.144  13
   1   9  12 25570.9 878.941  12
  -1  -9 -13 9149.24 531.589  11
   1   9  13 9558.62 555.815  26
  -1  -9 -13 10238.0 672.336  13
   1   9  13 9814.82 562.882  12
  -1  -9 -14 4925.37 396.467  11
   1   9  14 5167.05 412.193  26
  -1  -9 -14 5359.63 521.723  13
   1   9  14 4153.35 394.893  12
  -1  -9 -15 200.849 184.658  11
   1   9  15 431.673 187.090  26
  -1  -9 -15 338.997 294.502  13
  -1  -9 -16 35.7011 160.066  11
   1   9  16 13.1012 140.963  26
  -1  -9 -16-86.2053 239.013  13
  -1  -9 -17 645.586 161.311  11
   1   9  17 382.957 118.956  26
  -1  -9 -17 634.811 226.747  13
   1  10 -15-17.8530 168.294  16
  -1 -10  15-204.793 192.827  10
   1  10 -14 731.553 246.090  16
  -1 -10  14 458.728 248.142  10
   1  10 -13 617.654 251.081  16
  -1 -10  13 437.961 278.885  10
   1  10 -12 1566.29 317.383  16
  -1 -10  12 1466.70 358.092  27
  -1 -10  12 1440.79 343.639  10
  -1 -10  11 393.071 296.684  27
   1  10 -11-468.514 274.996  16
  -1 -10  11 122.360 221.110   7
   1  10 -11-102.859 181.204   8
  -1 -10  11 567.761 305.140  10
  -1 -10  10 1359.08 350.437  27
   1  10 -10 975.136 283.675  16
  -1 -10  10 1687.88 312.292   7
   1  10 -10 955.495 232.263   8
  -1 -10  10 999.836 327.591  10
  -1 -10   9 1017.23 319.663  27
   1  10  -9 1252.27 295.705  16
   1  10  -9 1193.10 254.713   8
  -1 -10   9 957.753 279.342   7
   1  10  -8 6351.77 802.969  20
  -1 -10   8 4787.86 460.680  27
  -1 -10   8 5778.86 701.652   1
   1  10  -8 5459.81 411.682  16
  -1 -10   8 4945.63 441.883   7
   1  10  -8 5900.43 411.449   8
   1  10  -7 515.088 399.462  20
  -1 -10   7 159.184 261.533  27
  -1 -10   7 196.244 304.893   1
   1  10  -7 9.23080 210.714  16
  -1 -10   7-226.797 234.373   7
   1  10  -7 359.947 192.795   8
   1  10  -6 3064.66 577.939  20
  -1 -10   6 2649.22 359.230  27
  -1 -10   6 2735.65 482.832   1
   1  10  -6 2254.16 281.116  16
   1  10  -6 2864.17 308.842   8
  -1 -10   6 2904.36 355.017   7
   1  10  -5 1155.53 220.916   8
  -1 -10   5 571.169 232.948   7
  -1 -10   5 1322.11 382.545   1
   1  10  -5 640.064 242.882  19
   1  10  -5 645.737 409.085  20
   1  10  -4 2148.82 267.303   8
  -1 -10   4 2464.26 454.529   1
  -1 -10   3 1183.90 376.864   1
   1  10  -3 1164.95 410.296  20
   1  10  -3 1265.24 294.954  25
  -1 -10   2 48.8537 269.991   1
   1  10  -2 201.339 339.063  20
   1  10  -2 312.972 233.388  25
  -1 -10   1 3505.76 478.737   1
   1  10  -1 2854.67 520.907  20
   1  10  -1 3258.66 463.771  25
  -1 -10   0 1573.65 308.208  24
   1  10   0 1827.72 376.045  25
  -1 -10   0 1785.47 394.714   1
  -1 -10  -1 918.040 269.741  24
   1  10   1 1175.12 326.056  25
  -1 -10  -1 682.482 279.095   1
  -1 -10  -1 1567.57 380.237   3
   1  10   2 2803.30 456.227  25
  -1 -10  -2 2359.65 353.595   2
  -1 -10  -2 2308.34 434.006   3
  -1 -10  -2 2560.36 406.604   1
   1  10   3 333.473 292.644  25
  -1 -10  -3-21.8176 206.951   2
  -1 -10  -3 265.767 309.452   3
   1  10   4 303.971 286.820  25
  -1 -10  -4 455.203 341.475   3
  -1 -10  -5 4559.78 586.586   3
  -1 -10  -5 4199.92 501.068   6
   1  10   5 4551.12 566.014  25
   1  10   6 2743.70 466.168  25
   1  10   6 3166.26 329.840  26
  -1 -10  -6 2980.95 523.304   3
   1  10   6 3801.00 440.994  22
  -1 -10  -6 3809.79 476.255   6
   1  10   6 3415.00 362.438  12
  -1 -10  -7 3205.17 551.408   3
   1  10   7 3540.27 444.760  22
   1  10   7 3190.73 472.160  21
   1  10   7 1940.30 421.641  25
   1  10   7 2927.23 324.929  26
   1  10   7 3039.62 352.649  12
  -1 -10  -7 2345.76 343.559  13
  -1 -10  -8 3618.02 587.486   3
   1  10   8 3808.52 533.378  21
   1  10   8 3299.62 526.855  25
   1  10   8 4396.03 391.278  26
   1  10   8 3592.99 379.888  12
  -1 -10  -8 4243.23 425.605  13
  -1 -10  -9 10159.2 951.351   3
   1  10   9 8550.68 797.009  21
   1  10   9 10685.2 868.849  25
   1  10   9 9204.89 554.764  26
  -1 -10  -9 8273.68 596.296  13
   1  10   9 9800.68 585.382  12
  -1 -10 -10 1860.42 511.426   3
   1  10  10 1250.66 434.427  21
  -1 -10 -10 1905.52 364.117  13
   1  10  10 1304.81 317.762  12
   1  10  10 1604.59 450.412  25
   1  10  10 1628.16 311.673  26
   1  10  11 10804.6 600.601  12
  -1 -10 -11 9365.65 637.429  13
   1  10  11 9378.27 559.736  26
   1  10  12 1175.35 305.522  12
  -1 -10 -12 427.642 294.418  13
   1  10  12 835.719 252.776  26
  -1 -10 -13-242.478 289.659  13
   1  10  13-144.332 249.772  12
   1  10  13-29.8313 211.334  26
  -1 -10 -14 1902.83 351.564  13
   1  10  14 1673.42 272.879  26
  -1 -10 -15-99.7727 239.191  13
   1  10  15 12.7330 152.776  26
   1  10  16 17.3176 118.239  26
  -1 -10 -16 269.677 208.675  13
  -1 -10 -16 229.940 208.024   7
   1  11 -14 321.757 181.532  16
  -1 -11  14 326.110 205.027  10
   1  11 -13 290.641 206.407  16
  -1 -11  13 70.9366 251.431  10
  -1 -11  12 333.733 247.769  27
   1  11 -12 479.881 239.060  16
   1  11 -12 147.240 152.063   8
  -1 -11  12 124.335 269.354  10
  -1 -11  11 442.591 269.310  27
   1  11 -11 294.245 246.186  16
   1  11 -11 340.630 167.787   8
  -1 -11  11 305.392 302.203  10
  -1 -11  10-166.518 297.183  27
   1  11 -10 310.880 255.436  16
   1  11 -10 20.2601 184.530   8
  -1 -11  10 8.05313 215.317   7
  -1 -11  10 525.582 348.996  10
  -1 -11   9 13.3848 279.869  27
  -1 -11   9 232.704 219.701   7
   1  11  -9 22.8054 193.051   8
   1  11  -9 184.520 223.543  16
  -1 -11   8 2159.30 366.550  27
   1  11  -8 2053.98 301.220  16
  -1 -11   8 2380.23 348.568   7
   1  11  -8 2220.39 292.461   8
   1  11  -7 1411.74 507.205  20
  -1 -11   7 1065.88 297.754  27
  -1 -11   7 616.526 375.904   1
   1  11  -7 848.553 247.932  16
  -1 -11   7 1314.34 285.454   7
   1  11  -7 1181.06 259.853   8
   1  11  -6-62.7019 358.138  20
  -1 -11   6 221.130 275.152  27
  -1 -11   6 564.643 347.003   1
   1  11  -6 258.250 181.326  16
   1  11  -6 110.678 196.062   8
  -1 -11   6-232.970 257.572   7
  -1 -11   5 3686.93 554.127   1
  -1 -11   5 3345.96 372.245   7
   1  11  -5 3367.76 325.995   8
   1  11  -5 3434.16 324.939  15
   1  11  -5 3451.33 615.258  20
  -1 -11   4 2836.73 514.857   1
  -1 -11   4 2435.25 317.723   7
   1  11  -4 3242.13 318.288   8
   1  11  -4 2865.59 289.490  15
   1  11  -4 3278.18 362.411  19
   1  11  -4 2913.29 584.369  20
   1  11  -3 15067.9 684.495  19
   1  11  -3 16235.4 1134.65  20
   1  11  -3 17268.6 974.377  25
  -1 -11   3 16088.6 1025.67   1
   1  11  -3 15387.1 604.273  15
   1  11  -3 16173.3 609.074   8
  -1 -11   3 15567.2 700.719   7
   1  11  -2 16947.8 1149.83  20
   1  11  -2 15900.6 664.898  19
  -1 -11   2 15665.2 1011.52   1
   1  11  -2 15937.7 944.101  25
   1  11  -2 16902.1 628.700  15
   1  11  -2 17340.3 608.819   8
  -1 -11   2 15416.2 692.783   7
   1  11  -1 12894.6 552.002  15
  -1 -11   1 11813.2 859.168   1
   1  11  -1 11677.8 823.747  25
   1  11   0 2370.33 280.683  15
  -1 -11   0 2079.30 416.238   1
   1  11   0 2384.58 425.730  25
  -1 -11  -1 9556.96 763.197   1
  -1 -11  -1 8956.01 775.297   3
  -1 -11  -1 8165.42 652.092   2
   1  11   1 6828.83 667.993  25
   1  11   2 35632.8 910.712  15
  -1 -11  -2 34770.7 1268.07   2
  -1 -11  -2 33807.9 1467.46   3
   1  11   2 35991.8 980.271  26
   1  11   2 32789.6 1377.13  25
  -1 -11  -3 2750.13 486.684   3
  -1 -11  -3 1820.13 348.126   2
   1  11   3 1965.36 271.448  26
   1  11   3 1184.94 350.494  25
   1  11   3 2470.51 275.323  15
  -1 -11  -3 1790.42 320.427   7
  -1 -11  -4 3608.71 534.490   3
   1  11   4 3400.59 337.433  26
   1  11   4 3548.96 525.674  25
   1  11   4 3613.79 318.688  15
  -1 -11  -4 3781.06 405.056   7
  -1 -11  -5 316.288 242.612   7
   1  11   5 159.679 292.363  25
   1  11   5 186.113 182.830  26
  -1 -11  -5 1060.75 398.304   3
   1  11   5 398.544 176.410  15
   1  11   5 269.001 210.376  12
  -1 -11  -6 1094.95 300.043   7
   1  11   6 598.837 287.131  21
   1  11   6 1186.97 397.707  25
   1  11   6 1416.28 259.361  26
   1  11   6 1699.04 248.615  15
   1  11   6 1033.55 262.375  12
  -1 -11  -7 1995.79 353.706   7
   1  11   7 1841.98 409.906  21
   1  11   7 1367.14 396.913  25
   1  11   7 1424.36 258.184  26
  -1 -11  -7 1602.55 380.516   3
   1  11   7 1981.74 259.346  15
   1  11   7 1634.57 309.331  12
  -1 -11  -7 1615.28 308.356  13
   1  11   8 3615.43 572.652  25
   1  11   8 3130.61 372.989  26
  -1 -11  -8 3796.75 638.821   3
  -1 -11  -8 2682.04 402.039   7
   1  11   8 2801.13 468.088  21
   1  11   8 2736.00 380.719  12
  -1 -11  -9-32.4566 238.365  13
   1  11   9-631.530 343.111  25
   1  11   9 5.57224 218.034  26
  -1 -11 -10 200.494 262.696  13
   1  11  10 76.2764 252.365  12
   1  11  10 397.744 223.122  26
  -1 -11 -11 98.8786 272.539  13
   1  11  11 434.097 290.963  12
   1  11  11-122.812 219.988  26
   1  11  12 122.245 249.494  12
  -1 -11 -12-394.940 267.173  13
   1  11  12-141.873 209.436  26
  -1 -11 -13 1286.89 315.126  13
   1  11  13 1016.86 240.143  26
   1  11  14 876.918 209.181  26
  -1 -11 -14 465.623 268.355  13
  -1 -11 -14 979.020 291.222   7
   1  11  15 20.6067 132.919  26
  -1 -11 -15 242.235 220.201  13
  -1 -11 -15 200.216 223.766   7
   1  11  16 535.735 124.882  26
  -1 -11 -16 543.235 187.401  13
  -1 -11 -16 358.050 191.750   7
   1  12 -13-148.628 163.202  16
  -1 -12  13-71.0442 200.158  10
  -1 -12  12 110.053 208.655  27
   1  12 -12 121.325 190.152  16
   1  12 -12 15.0849 132.533   8
  -1 -12  12 110.973 239.748  10
  -1 -12  11 292.120 239.476  27
   1  12 -11 331.508 204.470  16
   1  12 -11 40.3501 167.356   8
  -1 -12  11 541.202 285.539  10
  -1 -12  10 34.7160 246.231  27
   1  12 -10 141.681 205.227  16
   1  12 -10-2.58055 180.189   8
  -1 -12  10 281.864 212.582   7
  -1 -12  10 340.626 294.376  10
  -1 -12   9 4193.45 450.046  27
  -1 -12   9 3737.66 378.626   7
   1  12  -9 3579.87 343.954   8
   1  12  -9 4185.40 364.480  16
  -1 -12   8 3589.55 441.378  27
  -1 -12   8 4035.96 395.666   7
   1  12  -8 3787.26 358.775   8
   1  12  -8 4029.99 363.756  16
  -1 -12   7 1859.88 365.821  27
   1  12  -7 1055.42 257.660   8
  -1 -12   7 2060.68 325.479   7
   1  12  -7 1677.31 272.929  16
  -1 -12   6 1488.83 323.415  27
   1  12  -6 1924.93 261.048  15
  -1 -12   6 1876.24 319.497   7
   1  12  -6 2096.51 307.350   8
  -1 -12   5 1052.73 440.955   1
   1  12  -5 1104.19 434.649  20
   1  12  -5 1075.78 228.835  15
   1  12  -5 1560.43 270.965   8
  -1 -12   5 1691.69 334.288   7
  -1 -12   4 7790.59 792.808   1
   1  12  -4 8319.69 544.929  19
   1  12  -4 8552.39 925.369  20
   1  12  -4 8523.63 477.286  15
   1  12  -4 9592.51 502.219   8
  -1 -12   4 8904.54 571.566   7
  -1 -12   3 5808.12 679.624   1
   1  12  -3 4374.08 409.143  19
   1  12  -3 4646.93 369.047  15
   1  12  -3 5795.06 396.627   8
  -1 -12   3 5014.02 436.167   7
   1  12  -2-162.584 271.349  25
  -1 -12   2-75.1866 301.797   1
   1  12  -2-48.4681 217.601  19
   1  12  -2 258.442 224.018  15
   1  12  -2 52.6398 178.734   8
  -1 -12   2 200.298 235.229   7
   1  12  -1 24183.3 1242.14  25
  -1 -12   1 25293.7 1297.76   1
   1  12  -1 24935.3 869.770  19
   1  12  -1 27175.2 830.030  15
  -1 -12   1 24995.0 926.974   7
   1  12  -1 25866.4 767.355   8
   1  12   0 3723.35 528.630  25
  -1 -12   0 4035.91 597.257   1
  -1 -12   0 4126.96 602.448   3
  -1 -12   0 3234.80 479.464   2
   1  12   0 4073.89 375.029  19
   1  12   0 3648.88 346.097  15
  -1 -12   0 4451.82 441.593   7
   1  12   0 3809.18 321.098   8
   1  12   1-161.499 332.491  25
  -1 -12  -1-112.290 295.103   3
  -1 -12  -1-289.453 279.327   2
  -1 -12  -1 35.3072 275.751   1
   1  12   1-2.32602 197.983  19
   1  12   1 589.409 223.765  15
   1  12   1 245.495 167.949   8
  -1 -12  -1 311.511 246.516   7
   1  12   2 1103.76 230.329  26
   1  12   2 633.910 326.832  25
   1  12   2 1089.33 245.601  19
  -1 -12  -2 371.749 230.408   7
   1  12   2 743.420 222.686  15
  -1 -12  -2 433.337 294.663   2
  -1 -12  -2 680.823 361.762   3
  -1 -12  -3 468.560 341.784   3
   1  12   3-156.162 203.905  26
   1  12   3-87.9600 298.415  25
   1  12   3-352.521 212.250  19
   1  12   3 195.872 201.204  15
  -1 -12  -3 197.321 242.460   7
  -1 -12  -4 3529.31 566.333   3
   1  12   4 3180.64 527.160  25
   1  12   4 2829.10 339.618  26
   1  12   4 2565.33 308.971  18
   1  12   4 3253.92 333.441  15
  -1 -12  -4 2914.71 410.209   7
  -1 -12  -5 551.130 368.855   3
   1  12   5 1098.24 412.034  25
   1  12   5 834.468 262.394  26
   1  12   5 953.455 241.333  18
   1  12   5 1263.27 283.295  15
  -1 -12  -5 574.476 249.185   7
   1  12   6 5531.61 704.149  25
   1  12   6 4104.99 395.101  26
   1  12   6 4190.28 360.403  15
  -1 -12  -6 3917.36 458.749   7
  -1 -12  -6 4549.12 664.391   3
   1  12   7 949.815 417.542  25
   1  12   7 1086.84 286.798  26
   1  12   7 1193.82 226.131  15
  -1 -12  -7 1076.04 312.517   7
  -1 -12  -7 852.014 339.882   3
   1  12   8 886.952 254.925  26
  -1 -12  -8 648.089 238.885  13
   1  12   8 986.576 292.794  12
  -1 -12  -8 427.278 274.225   7
   1  12   9 1297.90 300.802  26
  -1 -12  -9 981.011 280.414  13
  -1 -12  -9 1199.64 359.305   7
   1  12  10 293.954 235.905  26
  -1 -12 -10 419.765 255.293  13
  -1 -12 -10-227.362 288.979   7
   1  12  11-155.845 223.081  26
  -1 -12 -11 189.834 233.713  13
  -1 -12 -11-221.579 278.709   7
   1  12  12-40.2311 194.577  26
  -1 -12 -12 295.012 242.931  13
  -1 -12 -12 109.237 278.761   7
   1  12  13 181.372 183.654  26
  -1 -12 -13 388.070 230.264  13
  -1 -12 -13-128.207 248.407   7
   1  12  14 1530.23 216.321  26
  -1 -12 -14 1278.00 282.823   7
  -1 -12 -14 1294.03 251.101  13
   1  12  15-4.71398 107.065  26
   1  12  15 190.114 172.414  18
  -1 -12 -15 166.358 177.137  13
  -1 -12 -15 298.359 207.373   7
   1  13 -13 2071.29 189.347  16
  -1 -13  13 2566.67 265.701  10
   1  13 -12 21.1696 135.640  16
   1  13 -12-48.9035 118.824   8
  -1 -13  12-69.7068 211.374  10
  -1 -13  11 181.772 209.992  27
   1  13 -11-233.152 165.697  16
   1  13 -11 218.077 158.679   8
  -1 -13  11 234.539 236.834  10
  -1 -13  10 22.3705 214.090  27
   1  13 -10-55.8079 163.379  16
   1  13 -10-65.6573 168.748   8
  -1 -13  10 39.6789 177.888   7
  -1 -13  10 163.339 264.171  10
  -1 -13   9 230.110 242.793  27
   1  13  -9 179.803 206.027   8
  -1 -13   9-0.78185 185.404   7
   1  13  -9 206.463 199.563  16
  -1 -13   8 418.007 219.467   7
   1  13  -8 473.896 230.701   8
  -1 -13   8 553.544 284.650  27
   1  13  -7 87.9745 219.733   8
  -1 -13   7 53.1437 217.076   7
  -1 -13   7 430.357 284.046  27
  -1 -13   6 1692.59 342.976  27
   1  13  -6 2159.49 329.370   8
  -1 -13   6 1599.28 324.418   7
   1  13  -6 2140.14 272.657  15
  -1 -13   5 573.952 280.021  27
   1  13  -5 67.7174 202.706  15
   1  13  -5 277.075 220.109   8
  -1 -13   5 183.028 221.009   7
   1  13  -4 188.479 201.625  15
   1  13  -4 263.678 222.080   8
  -1 -13   4 267.027 227.408   7
  -1 -13   3 441.546 354.660   1
  -1 -13   3 312.863 278.160   2
   1  13  -3 505.584 281.271  19
   1  13  -3 166.670 212.285  15
  -1 -13   3 695.255 290.024   7
   1  13  -3 309.928 224.709   8
  -1 -13   2 11665.6 941.768   3
  -1 -13   2 11051.9 908.870   1
  -1 -13   2 11214.8 891.039   2
   1  13  -2 11623.3 625.476  19
   1  13  -2 10396.9 552.657  15
   1  13  -2 11028.5 537.110   8
  -1 -13   2 11859.0 658.000   7
   1  13  -1 4545.09 600.769  25
  -1 -13   1 4020.12 585.108   3
  -1 -13   1 4727.35 619.288   2
  -1 -13   1 4536.73 645.637   1
   1  13  -1 4356.57 418.175  19
   1  13  -1 4695.90 402.312  15
  -1 -13   1 4883.30 456.355   7
   1  13  -1 4915.91 371.621   8
   1  13   0 6596.44 700.633  25
  -1 -13   0 7157.85 751.818   1
  -1 -13   0 5281.88 627.475   2
  -1 -13   0 5966.39 719.265   3
   1  13   0 7110.82 497.098  19
   1  13   0 7120.94 463.582  15
  -1 -13   0 7070.64 532.150   7
   1  13   0 7242.33 423.369   8
   1  13   1 1393.07 434.201  25
  -1 -13  -1 2091.57 469.512   2
  -1 -13  -1 621.418 351.256   3
   1  13   1 1723.91 293.818  19
   1  13   1 1554.60 279.926  15
   1  13   1 1760.82 248.872   8
  -1 -13  -1 1826.95 341.577   7
   1  13   2 576.987 403.659  25
  -1 -13  -2 628.974 338.800   3
   1  13   2 125.326 198.744  19
   1  13   2 380.168 236.501  15
  -1 -13  -2 471.940 248.203   7
   1  13   3 511.362 359.482  25
   1  13   3 78.1038 200.870  26
   1  13   3 18.0116 211.920  19
  -1 -13  -3 262.078 384.179   3
   1  13   3 163.592 234.129  15
  -1 -13  -3 1.05001 253.622   7
   1  13   4 2483.62 516.225  25
   1  13   4 2338.38 324.328  26
   1  13   4 2501.44 310.758  19
   1  13   4 2293.33 312.137  18
  -1 -13  -4 2197.67 362.007   7
   1  13   4 3057.20 356.590  15
  -1 -13  -4 3515.51 601.972   3
   1  13   5 4376.85 399.070  18
   1  13   5 5101.44 438.865  26
   1  13   5 4153.08 389.430  15
  -1 -13  -5 3983.41 441.213   7
   1  13   6-12.0729 204.358  18
   1  13   6 52.7728 223.269  26
   1  13   6-120.124 215.203  15
  -1 -13  -6 522.292 293.838   7
   1  13   7 1612.21 310.158  18
   1  13   7 1749.79 315.316  26
   1  13   7 1910.75 272.561  15
  -1 -13  -7 1677.76 346.889   7
   1  13   8 692.084 268.012  18
   1  13   8 562.568 197.117  15
   1  13   8 947.247 274.369  26
  -1 -13  -8 1089.42 332.300   7
   1  13   9 676.943 246.980  26
  -1 -13  -9 591.729 298.104   7
   1  13  10 355.642 211.451  26
  -1 -13 -10 394.973 199.092  13
  -1 -13 -10 437.130 277.906   7
   1  13  11 422.675 217.760  26
  -1 -13 -11 139.081 196.904  13
   1  13  12 1146.64 230.784  26
  -1 -13 -12 938.431 301.319   7
  -1 -13 -12 353.984 184.892  13
   1  13  12 1158.59 275.857  18
   1  13  13 131.575 157.597  26
  -1 -13 -13 672.839 244.724   7
  -1 -13 -13 244.094 182.549  13
   1  13  13 293.928 202.342  18
   1  13  14 446.931 144.513  26
   1  13  14 477.374 188.616  18
  -1 -13 -14 5.66239 184.197   7
  -1 -13 -14-147.238 155.995  13
  -1 -14  11-61.5775 164.863  27
   1  14 -11 18.2117 130.770   8
  -1 -14  11 338.284 200.581  10
  -1 -14  10-37.5960 181.361  27
   1  14 -10 185.548 152.908   8
  -1 -14  10 230.163 227.253  10
  -1 -14   9 281.879 217.998  27
   1  14  -9 64.9044 186.831   8
  -1 -14   9 84.0022 165.950   7
  -1 -14   9 297.310 257.683  10
  -1 -14   8 785.860 224.212   7
   1  14  -8 847.228 246.169   8
  -1 -14   8 552.284 255.618  27
  -1 -14   7 40.2717 192.482   7
   1  14  -7 384.549 210.030   8
  -1 -14   7 448.637 266.308  27
  -1 -14   6 183.089 242.962  27
   1  14  -6 345.565 229.072   8
  -1 -14   6 107.165 210.370   7
   1  14  -6-173.147 181.464  15
  -1 -14   5 1136.09 306.652  27
   1  14  -5 755.167 242.912   8
  -1 -14   5 1007.78 275.902   7
   1  14  -5 821.820 233.965  15
  -1 -14   4 623.802 280.659  27
   1  14  -4 400.641 220.792   8
  -1 -14   4 384.303 248.100   7
   1  14  -4 240.619 234.019  15
   1  14  -3 1039.21 292.781  19
   1  14  -3 574.164 227.856   8
  -1 -14   3 1058.44 279.536   7
   1  14  -3 1398.77 286.894  15
   1  14  -2-95.4966 250.250  19
   1  14  -2-385.059 223.474   8
  -1 -14   2 47.7265 233.955   7
   1  14  -2 86.2253 221.260  15
   1  14  -1 240.216 245.691  19
   1  14  -1 382.860 200.412   8
  -1 -14   1 121.329 226.839   7
   1  14  -1 553.715 254.849  15
   1  14   0 979.821 276.644  19
   1  14   0 1281.61 244.874   8
  -1 -14   0 1197.24 299.713   7
   1  14   0 1041.64 288.023  15
   1  14   1 6212.19 477.871  19
  -1 -14  -1 5240.06 480.692   7
   1  14   1 6048.07 458.358  15
   1  14   2 6207.08 445.271  19
  -1 -14  -2 6080.20 519.066   7
   1  14   2 6782.41 477.224  15
   1  14   3 872.582 260.033  19
  -1 -14  -3 826.206 296.221   7
   1  14   3 1015.62 259.025  15
   1  14   4 2143.79 294.455  19
   1  14   4 2152.23 318.511  15
  -1 -14  -4 1784.78 343.594   7
   1  14   5 3052.51 366.370  26
   1  14   5 3021.51 352.910  15
  -1 -14  -5 2807.89 415.930   7
   1  14   5 2118.60 298.979  18
   1  14   6 13648.6 684.012  26
   1  14   6 15245.4 639.650  15
  -1 -14  -6 12941.4 723.808   7
   1  14   6 13527.4 660.899  18
   1  14   7 6448.98 482.803  26
   1  14   7 5965.47 410.115  15
  -1 -14  -7 4945.56 487.481   7
   1  14   7 6596.57 489.385  18
   1  14   8 3513.94 386.698  26
   1  14   8 3245.80 304.085  15
   1  14   8 3114.42 363.767  18
  -1 -14  -8 3205.69 420.914   7
   1  14   9 195.604 235.449  18
  -1 -14  -9 118.560 256.617   7
   1  14   9-157.559 212.170  26
   1  14  10-122.574 215.750  18
  -1 -14 -10 54.9517 245.128   7
   1  14  10 339.984 214.632  26
   1  14  11 405.916 237.678  18
  -1 -14 -11 423.888 247.710   7
   1  14  11 293.222 192.882  26
   1  14  12 551.438 214.953  18
  -1 -14 -12 488.151 219.184   7
   1  14  12 50.6271 152.078  26
   1  14  13-18.2123 152.850  18
   1  14  13 112.670 128.256  26
  -1 -14 -13 174.268 178.847   7
  -1 -15  10 179.250 170.421  27
   1  15 -10-5.15051 125.751   8
  -1 -15  10 54.5397 166.056  10
  -1 -15   9 338.010 201.240  27
   1  15  -9 277.081 160.239   8
  -1 -15   9 285.951 207.964  10
  -1 -15   8 15.2440 183.035  27
  -1 -15   8-28.7149 159.501   7
   1  15  -8-128.367 180.373   8
  -1 -15   8 105.306 228.019  10
   1  15  -7 412.982 210.170   8
  -1 -15   7 392.564 190.974   7
  -1 -15   7 428.661 219.192  27
  -1 -15   6 706.437 237.953  27
   1  15  -6 1052.02 253.098   8
  -1 -15   6 1158.95 248.253   7
   1  15  -6 838.277 202.030  15
  -1 -15   5 486.536 243.427  27
   1  15  -5 473.069 233.845   8
  -1 -15   5 499.746 236.706   7
   1  15  -5 343.452 189.710  15
  -1 -15   4 7318.90 508.732  27
   1  15  -4 7836.73 459.864   8
  -1 -15   4 8905.66 521.266   7
   1  15  -4 7172.57 452.911  15
   1  15  -3 167.243 233.328   8
  -1 -15   3 2.69371 211.932   7
   1  15  -3-124.101 210.989  15
  -1 -15   2-441.478 252.966   7
   1  15  -2-238.389 209.436   8
   1  15  -2-51.3446 217.211  15
   1  15  -1 1994.66 327.020  19
   1  15  -1 1493.73 243.223   8
  -1 -15   1 2162.78 318.014   7
   1  15  -1 1957.84 315.386  15
   1  15   0 7668.48 508.555  19
   1  15   0 8247.35 449.651   8
  -1 -15   0 7814.21 552.185   7
   1  15   0 8065.91 508.567  15
   1  15   1 15034.3 667.639  19
   1  15   1 14953.1 575.630   8
  -1 -15  -1 14174.5 719.940   7
   1  15   1 15767.7 688.410  15
   1  15   2 6280.55 442.913  19
  -1 -15  -2 5940.99 492.873   7
   1  15   2 7208.58 483.021  15
   1  15   3 2203.73 287.630  19
   1  15   3 2695.26 340.832  15
  -1 -15  -3 2674.56 390.479   7
   1  15   4 549.064 240.344  15
  -1 -15  -4 330.982 257.894   7
   1  15   5-40.8844 204.869  15
  -1 -15  -5 342.744 257.404   7
   1  15   6 865.619 219.222  15
  -1 -15  -6 937.032 308.647   7
   1  15   6 717.898 226.464  18
   1  15   7 387.641 191.104  15
  -1 -15  -7 95.4979 243.844   7
   1  15   7-43.1989 209.260  18
   1  15   8 253.720 230.249  26
   1  15   8-74.9969 156.094  15
   1  15   8 30.7171 173.165  18
  -1 -15  -8-80.9817 226.422   7
   1  15   9 1894.60 277.751  18
  -1 -15  -9 2437.06 349.075   7
   1  15   9 2474.43 303.968  26
   1  15  10 318.677 194.956  18
  -1 -15 -10 313.850 223.399   7
   1  15  10 481.590 200.102  26
  -1 -15 -11 283.782 212.691   7
   1  15  11-21.5611 149.882  18
  -1 -15 -12-181.476 167.354   7
   1  15  12 4.53388 137.603  18
  -1 -16   9 2088.44 204.395  27
   1  16  -9 2590.69 212.471   8
  -1 -16   9 1908.39 238.537  10
  -1 -16   8 2480.49 241.295  27
   1  16  -8 2913.37 248.210   8
  -1 -16   8 3061.29 307.935  10
  -1 -16   7-72.0851 162.309  27
  -1 -16   7 599.338 165.799   7
   1  16  -7-30.8664 163.331   8
  -1 -16   7 367.099 208.358  10
  -1 -16   6 260.203 191.320  27
   1  16  -6 509.285 197.899   8
  -1 -16   6 506.194 182.810   7
   1  16  -6 255.958 149.828  15
  -1 -16   5 173.768 200.105  27
  -1 -16   5 87.4514 165.619   7
   1  16  -5-218.170 193.616   8
   1  16  -5 83.9596 152.944  15
  -1 -16   4-157.146 196.785  27
   1  16  -4-12.8578 183.377   8
  -1 -16   4 166.571 172.672   7
   1  16  -4-142.873 195.306  15
  -1 -16   3 98.0983 193.753  27
  -1 -16   3 96.9080 190.063   7
   1  16  -3 327.930 198.232   8
   1  16  -3-72.6052 190.806  15
  -1 -16   2 4310.40 375.459  27
  -1 -16   2 4051.05 381.712   7
   1  16  -2 3505.34 317.997   8
   1  16  -2 3215.62 334.683  15
  -1 -16   1 695.636 238.247   7
   1  16  -1 456.017 192.856   8
   1  16  -1 88.5407 214.310  15
   1  16   0 990.431 251.899  19
  -1 -16   0 1149.98 272.727   7
   1  16   0 904.377 207.745   8
   1  16   0 1646.85 295.553  15
   1  16   1 1837.22 267.441  19
  -1 -16  -1 1011.69 255.456   7
   1  16   1 1157.03 204.551   8
   1  16   1 1907.18 306.190  15
   1  16   2-54.5136 165.965  19
  -1 -16  -2-98.6233 214.000   7
   1  16   2-111.602 245.204  15
   1  16   3 491.976 177.992  19
  -1 -16  -3 328.010 232.545   7
   1  16   3 148.158 222.655  15
  -1 -16  -4-268.334 246.062   7
   1  16   4 65.4565 203.496  15
  -1 -16  -5-189.210 212.998   7
   1  16   5-83.7414 190.688  15
  -1 -16  -6 257.028 232.689   7
   1  16   6-93.6152 177.311  15
   1  16   7 179.355 162.019  18
  -1 -16  -7 250.490 208.841   7
   1  16   7 248.713 165.422  15
  -1 -16  -8 474.157 221.971   7
   1  16   8 394.895 168.600  18
  -1 -16  -9 574.010 206.087   7
   1  16   9 784.100 181.742  18
  -1 -16 -10 86.1248 155.739   7
   1  16  10 135.302 137.635  18
   1  17  -7 2303.09 204.479   8
  -1 -17   7 1828.88 216.252  10
  -1 -17   6 707.303 159.207  27
   1  17  -6 749.334 166.809   8
  -1 -17   6 320.603 167.300  10
  -1 -17   5 284.094 151.182  27
   1  17  -5 137.231 146.081   8
   1  17  -5-26.9976 144.402  15
  -1 -17   4 34.9189 154.456  27
   1  17  -4-47.2098 152.821   8
  -1 -17   4 73.3709 134.402   7
   1  17  -4-18.7488 158.737  15
  -1 -17   3 365.546 170.050  27
  -1 -17   3 63.7548 143.906   7
   1  17  -3 324.993 161.306   8
   1  17  -3 434.807 190.900  15
  -1 -17   2-113.042 160.659  27
   1  17  -2-112.352 160.892   8
  -1 -17   2 280.418 178.670   7
   1  17  -2-5.35257 197.216  15
   1  17  -1 596.825 167.252   8
   1  17  -1 705.163 219.366  15
  -1 -17   0 69.8213 163.931   7
   1  17   0-142.803 145.155   8
   1  17   0-126.954 203.387  15
  -1 -17  -1-115.354 170.733   7
   1  17   1-40.0668 205.690  15
  -1 -17  -2 3.55522 178.525   7
   1  17   2 154.403 204.925  15
  -1 -17  -3 1424.54 255.712   7
   1  17   3 1116.48 235.216  15
  -1 -17  -4 177.482 185.714   7
   1  17   4 179.869 184.847  15
  -1 -17  -5 1026.88 234.089   7
   1  17   5 511.821 183.753  15
  -1 -17  -6 27.8949 174.503   7
   1  17   6 47.5509 148.833  15
  -1 -17  -7-194.864 164.240   7
   1  17   7 88.2721 127.259  15
  -1 -17  -8 209.012 166.614   7
  -1 -18   4 1695.32 191.713  10
   1  18  -4 1258.57 158.991  15
   1  18  -4 1472.81 171.003   8
   1  18  -3 88.3335 139.986  15
   1  18  -3-80.8199 113.395   8
   1  18  -2 476.040 163.697  15
   1  18  -2 130.722 114.848   8
   1  18  -1 355.112 165.650  15
   1  18  -1 141.145 114.543   8
  -1 -18   1 7.65815 116.306   7
   1  18   0 4466.30 312.528  15
  -1 -18   0 3980.69 273.970   7
   1  18   1 255.228 174.123  15
  -1 -18  -1 207.587 144.026   7
   1  18   2 742.256 197.573  15
  -1 -18  -2 249.505 136.901   7
   1  18   3 304.318 161.823  15
  -1 -18  -3 59.5219 133.895   7
   1  18   4 1087.23 188.766  15
  -1 -18  -4 589.791 161.688   7
   1  18   5 1081.53 175.035  15
  -1 -18  -5 894.763 165.124   7
  -2  17   3 761.171 146.326  15
  -2  17   3 671.682 124.239  19
  -2  17   2 1281.39 178.295  15
  -2  17   2 680.304 140.901  19
  -2  17   1 273.179 147.079  15
  -2  17   1-80.6797 141.377  19
  -2  17   0 1356.90 194.686  15
  -2  17  -1 841.669 186.773  15
   2 -17   2 895.396 194.393  27
  -2  17  -2 852.883 186.419  15
   2 -17   3 1195.56 204.840  27
  -2  17  -3 840.537 180.175  15
   2 -17   4 979.037 178.553  27
  -2  17  -4 681.525 130.812   8
  -2  17  -4 897.003 173.349  15
  -2  16   6 1334.15 187.434  18
  -2  16   5 2876.73 247.994  18
  -2  16   4-54.9414 128.436  15
  -2  16   4-45.1407 140.269  18
  -2  16   4 88.8062 139.845  19
  -2  16   3 2338.79 249.641  15
  -2  16   3 2266.54 232.086  18
  -2  16   3 2064.77 248.067  19
  -2  16   2 1438.91 234.318  15
  -2  16   2 666.166 189.426  19
  -2  16   1-248.026 184.887  15
  -2  16   1 150.185 183.569  19
  -2  16   0 235.342 199.364  15
  -2  16   0 409.572 209.103  19
  -2  16  -1 5215.33 367.945  15
  -2  16  -1 5570.35 393.729  19
  -2  16  -2 3500.53 320.712  15
  -2  16  -2 2691.71 225.302   8
  -2  16  -2 3470.07 335.885  19
  -2  16  -3 181.694 132.253   8
  -2  16  -3-21.1663 187.417  15
   2 -16   4 372.983 211.352  27
  -2  16  -4 268.433 152.097   8
  -2  16  -4 162.649 182.292  15
   2 -16   5-175.220 190.782  27
  -2  16  -5 284.978 159.999   8
  -2  16  -5-31.7582 163.682  15
   2 -16   6 77.5854 185.544  27
  -2  16  -6 202.020 150.067   8
  -2  16  -6 171.664 150.554  15
   2 -16   7 1041.65 210.041  27
  -2  16  -7 589.995 154.766   8
  -2  16  -7 819.848 152.716  15
  -2  15   8 142.951 155.876  18
  -2  15   7 108.190 159.133  18
  -2  15   6 122.918 182.600  18
  -2  15   6 43.0591 139.430  19
  -2  15   5 3046.44 254.186  15
  -2  15   5 2832.00 309.821  18
  -2  15   5 3130.03 299.163  19
  -2  15   4 2214.03 253.658  15
  -2  15   4 2179.17 272.499  18
  -2  15   4 2231.10 276.726  19
  -2  15   3 219.400 186.281  15
  -2  15   3 206.780 169.315  18
  -2  15   3 53.9706 192.626  19
  -2  15   2 5.47350 190.957  15
  -2  15   2 235.873 169.637  18
  -2  15   2 156.530 218.852  19
  -2  15   1 358.491 215.550  15
  -2  15   1-100.579 157.930  18
  -2  15   1 115.896 220.805  19
  -2  15   0-253.561 222.890  15
  -2  15   0 411.339 242.553  19
  -2  15  -1 53.3303 226.543  15
  -2  15  -1-248.904 240.775  19
  -2  15  -2 101.537 230.759  15
  -2  15  -2-326.992 184.462   8
  -2  15  -2-211.746 241.680  19
  -2  15  -3 1208.27 267.562  15
  -2  15  -3 1175.15 218.850   8
  -2  15  -3 961.960 277.852  19
  -2  15  -4 56.2152 214.495  15
  -2  15  -4 34.1052 169.732   8
  -2  15  -4-8.73134 232.556  19
   2 -15   5 633.862 274.522  27
  -2  15  -5 196.224 177.619   8
  -2  15  -5 73.7110 192.699  15
   2 -15   6 334.769 250.143  27
  -2  15  -6 65.5787 178.542   8
  -2  15  -6 196.620 182.232  15
   2 -15   7 1991.98 296.394  27
  -2  15  -7 1711.88 244.894   8
  -2  15  -7 1279.38 210.867  15
   2 -15   8 2914.00 307.963  27
  -2  15  -8 2721.92 259.051   8
  -2  15  -8 2231.84 213.969  15
   2 -15   9 301.857 192.045  27
  -2  15  -9-43.3446 147.284   8
   2 -15  10 181.227 154.637  27
   2 -15  10 426.342 175.112  10
  -2  15 -10 111.817 124.818   8
  -2  15 -10 227.213 133.921  17
  -2  14  10-291.678 173.831  18
   2 -14  -9-101.817 145.837   7
  -2  14   9-30.1800 173.689  18
   2 -14  -8 30.8153 160.704   7
  -2  14   8-177.073 206.296  18
   2 -14  -7-90.0073 169.689   7
  -2  14   7 338.740 219.878  18
  -2  14   7 349.518 167.649  19
   2 -14  -6-263.015 192.722   7
  -2  14   6 10.8894 212.073  18
  -2  14   6-240.085 178.774  19
  -2  14   5 412.013 206.748  19
  -2  14   5 179.567 200.516  18
   2 -14  -5-0.75342 180.758   7
  -2  14   5-113.246 177.741  15
  -2  14   4-21.9123 184.240  15
  -2  14   4-86.1445 221.613  19
  -2  14   4-84.7627 200.581  18
  -2  14   3 0.73649 219.616  15
  -2  14   3 605.126 230.098  18
  -2  14   3 796.808 265.533  19
  -2  14   2 153.274 210.622  15
  -2  14   2 71.2810 199.414  18
  -2  14   2 568.620 259.857  19
  -2  14   1 1796.58 320.957  15
  -2  14   1 1458.29 257.530  18
  -2  14   1 931.831 277.155  19
  -2  14   0-221.623 255.608  15
  -2  14   0 73.7001 171.932  18
  -2  14   0 44.4713 238.734  19
  -2  14  -1 293.687 243.258  15
  -2  14  -1 129.794 169.397   8
  -2  14  -1-21.6816 261.589  19
  -2  14  -2-114.968 241.274  15
  -2  14  -2 309.169 189.535   8
  -2  14  -2-185.920 252.696  19
  -2  14  -3 523.925 257.947  15
  -2  14  -3 212.357 181.701   8
  -2  14  -3 270.057 265.636  19
  -2  14  -4 942.535 277.122  15
  -2  14  -4 926.775 229.119   8
  -2  14  -4 597.549 281.475  19
  -2  14  -5 32.1549 213.684  15
  -2  14  -5 67.5148 201.563   8
  -2  14  -5 302.137 290.035  19
   2 -14   6 2868.28 388.292  27
  -2  14  -6 2815.05 310.288   8
  -2  14  -6 1940.54 280.403  15
   2 -14   7-420.323 288.132  27
  -2  14  -7 195.479 202.285   8
  -2  14  -7 58.3505 184.863  15
   2 -14   8 1756.42 325.360  27
  -2  14  -8 1665.07 265.645   8
  -2  14  -8 1743.31 237.925  15
   2 -14   9 883.472 279.908  27
  -2  14  -9 726.478 210.651   8
  -2  14  -9 443.936 150.021  15
  -2  14 -10 2223.16 242.881   8
   2 -14  10 2680.55 312.249  27
   2 -14  11 535.365 192.478  10
   2 -14  11 719.357 203.647  27
  -2  14 -11 908.956 178.339   8
   2 -13 -11 359.555 151.162   7
  -2  13  11 300.711 181.840  18
   2 -13 -10-163.102 176.622   7
  -2  13  10 34.0578 186.041  18
   2 -13  -9 666.537 216.119   7
  -2  13   9 626.518 233.766  18
   2 -13  -8 646.232 213.267   7
  -2  13   8 606.956 259.559  18
   2 -13  -7 759.849 234.095   7
  -2  13   7 990.158 242.294  19
  -2  13   7 540.935 241.383  18
   2 -13  -6 557.142 253.688   7
  -2  13   6 514.101 226.733  19
  -2  13   6 252.248 250.007  18
  -2  13   5 508.524 251.053  18
  -2  13   5 411.902 245.598  19
   2 -13  -5 328.795 247.198   7
  -2  13   5 467.593 188.925  15
  -2  13   4 1042.32 292.472  19
  -2  13   4 791.599 260.641  18
   2 -13  -4 1227.43 276.881   7
  -2  13   4 1051.99 250.761  15
  -2  13   3 157.945 204.907  18
  -2  13   3 288.776 240.548  19
   2 -13  -3 73.2178 217.718   7
  -2  13   3-3.13792 200.305  15
  -2  13   2 1232.59 273.809  15
  -2  13   2 1321.10 296.978  19
  -2  13   2 869.503 255.438  18
  -2  13   1 2737.68 353.901  15
  -2  13   1 2738.46 376.584  19
  -2  13   1 2124.37 304.156  18
  -2  13   0 1798.26 331.733  15
  -2  13   0 1337.57 257.822  18
  -2  13   0 1774.29 348.731  19
  -2  13  -1 10840.5 565.769  18
  -2  13  -1 10391.8 594.756  15
  -2  13  -1 11079.7 517.738   8
  -2  13  -1 11580.8 655.835  19
  -2  13  -2 19045.0 759.878  15
  -2  13  -2 20267.9 711.153   8
  -2  13  -2 18388.2 811.198  19
  -2  13  -3 3418.78 368.729  15
  -2  13  -3 3410.12 335.520   8
  -2  13  -3 2865.11 383.432  19
  -2  13  -4 1348.29 286.106  15
  -2  13  -4 1124.17 253.197   8
  -2  13  -4 942.167 318.588  19
  -2  13  -5 21064.5 780.109  15
  -2  13  -5 20822.8 743.235   8
  -2  13  -5 20734.8 860.627  19
  -2  13  -6 767.590 264.531  15
  -2  13  -6 384.706 222.962   8
  -2  13  -7 3065.91 331.126  15
  -2  13  -7 3240.00 348.843   8
   2 -13   7 2569.61 402.278  27
  -2  13  -8 684.887 201.980  15
  -2  13  -8 994.304 248.887   8
   2 -13   8 1373.17 345.669  27
  -2  13  -9 200.424 161.505  15
  -2  13  -9-67.3648 206.505   8
   2 -13   9 32.7534 268.210  27
  -2  13 -10 696.980 221.904   8
   2 -13  10 360.159 266.605  27
   2 -13  11-30.5678 230.765  10
  -2  13 -11 91.3505 166.614   8
   2 -13  11 22.3988 218.713  27
   2 -13  12 165.500 191.814  10
  -2  13 -12 441.470 152.717   8
   2 -13  12 411.144 210.248  27
   2 -13  13-165.847 164.620  10
   2 -13  13 109.897 164.622  27
  -2  13 -13 323.221 124.447  17
  -2  13 -13 42.1751 106.989   8
   2 -12 -12 53.5093 159.891   7
  -2  12  12-95.7122 173.664  18
   2 -12 -11 216.695 207.476   7
  -2  12  11 200.901 198.652  18
  -2  12  10 346.697 237.457  18
  -2  12  10 262.116 140.440  26
   2 -12 -10 272.136 220.394   7
  -2  12  10 236.002 223.506  12
  -2  12   9 855.352 283.250  18
  -2  12   9 897.245 211.636  26
   2 -12  -9 455.755 227.786   7
  -2  12   9 883.599 281.217  12
  -2  12   8 407.041 219.839  19
  -2  12   8-144.549 242.844  18
  -2  12   8 116.778 171.105  26
   2 -12  -8 336.170 242.057   7
  -2  12   8-110.068 233.109  12
  -2  12   7 3712.41 426.547  18
  -2  12   7 3326.85 352.194  19
  -2  12   7 3813.26 358.564  26
   2 -12  -7 3013.48 386.654   7
  -2  12   7 2358.36 356.235  12
  -2  12   6 1599.74 310.288  19
  -2  12   6 1798.16 349.486  18
  -2  12   6 1198.98 257.281  26
  -2  12   6 812.699 277.132  12
   2 -12  -6 1247.74 298.888   7
   2 -12  -5-293.296 233.334   7
  -2  12   5 176.347 237.020  18
  -2  12   5 34.9014 222.219  19
  -2  12   5 35.2160 194.991  26
  -2  12   5 308.392 200.983  15
  -2  12   5 26.8019 210.255  12
  -2  12   4 458.672 233.990  12
  -2  12   4 426.371 239.282  18
  -2  12   4 557.249 212.870  15
   2 -12  -4 566.761 247.212   7
  -2  12   3 7399.59 533.490  18
   2 -12  -3 7119.11 507.378   7
  -2  12   3 7401.29 479.337  15
  -2  12   3 7490.94 532.395  19
  -2  12   2 2806.24 572.324  25
  -2  12   2 4260.53 397.190  15
   2 -12  -2 2960.91 577.721   3
  -2  12   2 3243.28 378.167  18
  -2  12   2 3834.33 410.625  19
  -2  12   1-7.31178 368.089  25
  -2  12   1 486.741 270.898  19
  -2  12   1 421.586 207.300  18
  -2  12   1 396.180 222.672  15
   2 -12  -1 763.228 449.861   3
  -2  12   0 6710.44 517.178  19
  -2  12   0 5596.00 716.229  25
  -2  12   0 5727.26 448.350  18
  -2  12   0 6418.41 464.150  15
   2 -12   0 6134.08 741.862   3
   2 -12   1-303.598 400.478   3
  -2  12  -1 196.051 273.199  19
  -2  12  -1 833.802 338.322  25
  -2  12  -1 483.821 201.249  18
  -2  12  -1 342.717 259.751  15
  -2  12  -1 192.093 207.811   8
   2 -12   2 21767.4 1193.00   1
  -2  12  -2 21473.4 1321.45  25
  -2  12  -2 19884.1 775.407  15
  -2  12  -2 21620.2 735.917   8
  -2  12  -2 20955.6 857.338  19
   2 -12   3-258.802 334.531   1
  -2  12  -3 183.795 286.695  25
  -2  12  -3 132.246 219.371  15
  -2  12  -3 146.288 197.543   8
  -2  12  -3 166.625 267.643  19
  -2  12  -4 7375.69 489.350  15
  -2  12  -4 8807.58 498.755   8
  -2  12  -4 8109.53 571.683  19
  -2  12  -5 729.764 236.949  15
  -2  12  -5 788.279 247.821   8
  -2  12  -5 670.101 288.160  19
  -2  12  -6 2156.62 316.367  15
  -2  12  -6 2237.39 308.624   8
  -2  12  -6 2434.30 391.314  19
  -2  12  -7 1945.62 296.772  15
  -2  12  -7 2237.51 306.928   8
  -2  12  -8-221.952 194.141  15
  -2  12  -8-72.7254 221.993   8
   2 -12   8-34.3262 311.822  27
  -2  12  -9 784.276 204.056  15
  -2  12  -9 646.435 236.624   8
   2 -12   9 834.908 330.413  27
  -2  12 -10 338.389 213.026   8
   2 -12  10 312.011 289.482  27
  -2  12 -11 1057.07 241.619   8
   2 -12  11 1410.03 346.200  27
   2 -12  12 594.420 263.097  10
  -2  12 -12 465.441 177.758   8
   2 -12  12 451.906 243.050  27
   2 -12  13 152.943 200.666  10
  -2  12 -13 43.2904 130.971  17
  -2  12 -13 146.994 132.902   8
   2 -12  13 18.8290 204.381  27
  -2  12 -14-31.4238 96.6444   8
  -2  12 -14 30.2906 106.066  17
   2 -12  14 276.566 167.091  10
   2 -11 -13 286.440 158.122  13
  -2  11  13 402.808 186.296  18
   2 -11 -12 516.542 214.681   7
  -2  11  12 911.281 247.911  12
   2 -11 -12 886.773 205.829  13
  -2  11  12 849.160 254.825  18
   2 -11 -11 259.079 213.715   7
   2 -11 -11-269.012 209.741  13
  -2  11  11-74.5711 235.604  12
  -2  11  11 157.913 234.265  18
  -2  11  10 276.179 174.951  26
   2 -11 -10-151.400 243.091   7
  -2  11  10 475.486 262.817  12
  -2  11  10 166.334 255.408  18
  -2  11   9 363.067 180.789  26
  -2  11   9-7.15813 256.894  18
  -2  11   9 242.575 213.765  19
   2 -11  -9 180.445 236.890   7
  -2  11   9 161.233 269.859  12
  -2  11   8 4707.86 390.434  26
  -2  11   8 3686.01 435.978  18
  -2  11   8 4727.10 401.263  19
   2 -11  -8 4309.89 444.329   7
  -2  11   8 4311.19 438.437  12
  -2  11   7 315.317 228.994  26
   2 -11  -7 613.475 278.424   7
  -2  11   7 175.999 257.336  12
  -2  11   7 708.967 260.867  19
  -2  11   7 57.9196 245.165  18
  -2  11   6 3152.65 349.685  26
  -2  11   6 3349.74 424.587  18
  -2  11   6 3493.51 376.214  19
  -2  11   6 2785.76 382.685  12
   2 -11  -6 3266.49 391.037   7
   2 -11  -5-30.8652 222.991   7
   2 -11  -5-46.3100 268.589   6
   2 -11  -5 67.1837 340.296   3
  -2  11   5 408.115 355.886  25
  -2  11   5-19.9084 182.779  26
  -2  11   5 111.607 231.062  19
  -2  11   5-7.10977 228.159  18
  -2  11   5 2.85229 181.105  15
  -2  11   5-109.598 215.229  12
   2 -11  -4-357.279 245.828   7
   2 -11  -4-535.229 363.535   6
   2 -11  -4 236.781 317.086   3
  -2  11   4 67.4632 359.311  25
  -2  11   4 123.482 195.816  26
  -2  11   4 300.442 255.133  19
  -2  11   4 118.402 221.721  18
  -2  11   4 48.7665 201.129  15
  -2  11   4 243.474 232.498  12
   2 -11  -3 306.534 217.483   7
   2 -11  -3 587.586 392.803   3
  -2  11   3-61.2539 340.565  25
  -2  11   3 106.617 196.512  26
  -2  11   3 401.669 243.559  19
  -2  11   3 575.714 238.381  18
  -2  11   3 436.111 213.047  15
  -2  11   3 276.659 211.777  12
   2 -11  -2 414.774 356.483   3
  -2  11   2 260.339 257.427  19
  -2  11   2 210.281 197.954  18
  -2  11   2-321.266 346.122  25
   2 -11  -2 189.566 285.725  24
  -2  11   2-221.948 231.985  15
   2 -11  -2 120.912 209.239   7
  -2  11   1-24.2469 197.314  18
  -2  11   1 295.703 231.082  19
   2 -11  -1 375.668 282.974  24
  -2  11   1 641.861 385.932  25
  -2  11   1 95.6647 207.359  15
  -2  11   0 2921.38 362.871  19
  -2  11   0 3036.21 338.033  18
  -2  11   0 2686.36 528.233  25
   2 -11   0 3012.82 499.408  24
  -2  11   0 3033.52 333.272  15
   2 -11   0 2140.42 506.760   3
   2 -11   1-211.672 269.745   1
  -2  11  -1-19.7391 378.831  25
   2 -11   1-340.098 276.369  24
  -2  11  -1 213.230 247.130  19
  -2  11  -1 431.356 171.904  18
  -2  11  -1-326.853 247.011  15
  -2  11  -1 32.0097 176.301   8
   2 -11   2 7762.71 722.730   1
  -2  11  -2 6894.71 506.503  19
   2 -11   2 6556.08 677.837  24
  -2  11  -2 7653.30 799.129  25
  -2  11  -2 6352.05 439.272  18
  -2  11  -2 6709.73 452.465  15
  -2  11  -2 7475.81 441.807   8
   2 -11   3 6167.65 656.833   1
   2 -11   3 6687.48 695.703  24
  -2  11  -3 5627.07 685.535  25
  -2  11  -3 6051.46 450.066  15
  -2  11  -3 6164.39 411.484   8
  -2  11  -3 6223.31 485.018  19
   2 -11   4-219.037 330.934   1
   2 -11   4 130.213 311.819  24
  -2  11  -4 438.788 338.973  25
  -2  11  -4-38.4806 197.936  15
  -2  11  -4 145.592 221.914   8
  -2  11  -4 116.720 249.837  19
   2 -11   5-53.6884 323.078   1
  -2  11  -5-46.2880 277.660  25
  -2  11  -5 190.266 212.816  15
  -2  11  -5 191.371 211.389   8
  -2  11  -5 292.716 270.524  19
  -2  11  -6 1289.15 273.226   8
  -2  11  -6 1005.54 240.191  15
   2 -11   6 1023.82 380.047   1
  -2  11  -6 1020.05 302.604  19
  -2  11  -7 1135.66 263.660  15
  -2  11  -7 1019.11 256.634   8
  -2  11  -7 1771.36 351.243  19
  -2  11  -8 309.742 209.219  15
  -2  11  -8 618.354 241.651   8
   2 -11   8 607.948 332.974  27
  -2  11  -9 4114.69 351.671  15
  -2  11  -9 4848.87 403.708   8
   2 -11   9 4619.52 490.806  27
  -2  11 -10 430.018 228.338   8
   2 -11  10 175.666 291.480  27
  -2  11 -11 974.661 230.257  16
  -2  11 -11 1049.33 255.300   8
   2 -11  11 1071.26 333.295  27
   2 -11  12 167.890 264.006  10
  -2  11 -12 262.778 169.925  16
  -2  11 -12 242.314 185.190   8
   2 -11  12 411.248 275.790  27
   2 -11  13 1890.10 318.154  10
  -2  11 -13 1033.42 198.145  16
  -2  11 -13 1298.18 210.586   8
   2 -11  13 1235.04 305.123  27
   2 -11  14-286.635 210.066  10
  -2  11 -14 49.5924 149.434  16
  -2  11 -14-203.552 138.148  17
  -2  11 -14-194.063 134.628   8
  -2  11 -15 1802.90 184.912  16
   2 -11  15 2381.36 244.685  10
   2 -10 -14 160.438 160.375   7
   2 -10 -14-55.2580 160.240  13
  -2  10  14 101.540 168.918  18
   2 -10 -13-181.749 205.463   7
  -2  10  13-255.120 205.755  18
   2 -10 -13 88.8849 185.364  13
  -2  10  13-84.4902 192.845  12
  -2  10  12-248.627 230.008  18
   2 -10 -12 61.9098 206.742  13
  -2  10  12 144.381 234.739  12
   2 -10 -11 225.682 218.070  13
  -2  10  11 283.980 271.906  12
  -2  10  10 412.982 280.371  12
   2 -10 -10 2.54378 226.336  13
  -2  10  10 545.298 191.621  26
  -2  10   9 1090.46 272.770  19
   2 -10  -9 984.509 286.483  13
  -2  10   9 616.485 275.812  12
  -2  10   9 931.546 232.228  26
  -2  10   8 5002.03 407.428  19
  -2  10   8 5862.12 430.650  26
  -2  10   8 6064.72 507.393  12
  -2  10   7 773.865 368.153  25
  -2  10   7 576.605 211.556  26
  -2  10   7 861.369 263.930  19
   2 -10  -7 623.041 296.575   6
  -2  10   7 687.447 283.944  12
   2 -10  -6 94.3489 406.437   3
  -2  10   6 151.688 213.673  26
  -2  10   6 367.218 323.172  25
  -2  10   6-19.1503 220.191  19
   2 -10  -6-576.919 353.693   6
   2 -10  -6-102.236 244.000   7
  -2  10   6 148.328 228.086  12
   2 -10  -5 209.462 325.644   3
  -2  10   5 447.650 193.098  26
  -2  10   5 78.1609 323.887  25
  -2  10   5 185.996 210.520  18
  -2  10   5 39.6920 220.770  19
  -2  10   5 243.124 244.592  12
   2 -10  -5 663.273 365.075   6
   2 -10  -5 39.2968 227.924   7
   2 -10  -4-29.4054 309.201   6
   2 -10  -4-274.660 252.958   7
   2 -10  -4-454.486 374.089   3
  -2  10   4 18.8734 318.236  25
  -2  10   4-185.802 193.365  26
  -2  10   4-356.578 252.500  19
  -2  10   4-14.0335 204.151  18
  -2  10   4-40.8071 186.230  15
  -2  10   4 43.3645 219.017  12
   2 -10  -3 785.580 236.958   7
   2 -10  -3 428.919 325.327   6
   2 -10  -3 1005.79 432.268   3
  -2  10   3 746.993 378.282  25
  -2  10   3 493.437 206.841  26
  -2  10   3 713.404 244.066  18
  -2  10   3 666.675 258.711  19
  -2  10   3 621.923 192.576  15
  -2  10   3 850.081 236.568  12
   2 -10  -2 13.2217 344.777   3
  -2  10   2-13.8783 176.314  18
  -2  10   2 24.8262 222.173  19
  -2  10   2 84.8504 302.192  25
  -2  10   2 106.354 188.146  26
  -2  10   2-2.08953 191.392  15
   2 -10  -2 87.4417 306.039   6
  -2  10   1 1353.34 419.947  25
  -2  10   1 1805.57 274.988  15
   2 -10  -1 1210.46 416.946   3
  -2  10   1 1512.00 275.014  19
  -2  10   1 1439.35 257.515  18
   2 -10   0-139.952 287.678  24
  -2  10   0 42.4119 308.186  25
  -2  10   0-118.754 229.092  15
   2 -10   0 112.817 320.055   3
   2 -10   0-7.28353 223.420   1
  -2  10   0 175.913 219.587  19
   2 -10   1 981.655 303.246  24
  -2  10  -1 1158.14 408.209  25
  -2  10  -1 1306.67 291.549  19
  -2  10  -1 1627.25 267.158  15
   2 -10   1 1148.75 338.553   1
   2 -10   2 9309.11 734.166   1
   2 -10   2 10061.0 789.782  24
  -2  10  -2 10622.7 850.590  25
  -2  10  -2 10494.8 529.713  15
  -2  10  -2 10918.5 494.575   8
  -2  10  -2 10325.9 568.815  19
   2 -10   3 983.918 331.267   1
   2 -10   3 356.654 241.671  24
  -2  10  -3 829.784 368.030  25
  -2  10  -3 870.877 230.582  15
  -2  10  -3 925.307 205.470   8
  -2  10  -3 696.173 247.498  19
   2 -10   4 4674.23 580.299   1
   2 -10   4 3430.53 536.917  24
  -2  10  -4 3462.11 540.722  25
  -2  10  -4 5149.69 389.521  15
  -2  10  -4 5065.10 372.726   8
  -2  10  -4 5331.22 439.105  19
   2 -10   5 7953.38 749.435   1
  -2  10  -5 8480.32 773.876  25
  -2  10  -5 8329.06 490.648  15
  -2  10  -5 7704.01 446.807   8
  -2  10  -5 8571.59 549.695  19
   2 -10   6 1058.43 394.268   1
  -2  10  -6 953.400 391.746  25
  -2  10  -6 696.838 215.065  15
  -2  10  -6 599.651 221.885   8
  -2  10  -6 893.818 293.888  19
  -2  10  -7 585.931 230.551   8
  -2  10  -7 344.908 211.206  15
   2 -10   7 505.308 357.828   1
  -2  10  -7 769.510 287.401  19
   2 -10   8 5574.29 513.083  27
  -2  10  -8 5067.92 376.376  15
  -2  10  -8 5197.68 397.284   8
   2 -10   8 5485.36 676.463   1
  -2  10  -9 2350.31 325.043   8
   2 -10   9 2643.23 388.650  27
  -2  10 -10-496.447 220.354  16
  -2  10 -10 297.257 218.127   8
   2 -10  10 139.566 302.080  27
  -2  10 -11-508.505 247.854  16
  -2  10 -11-34.2317 200.950   8
   2 -10  12 6063.26 529.248  10
  -2  10 -12 5535.48 409.085  16
  -2  10 -12 5705.98 394.697   8
   2 -10  12 5259.86 497.338  27
   2 -10  13 94.9541 254.861  10
  -2  10 -13-32.6375 196.490  16
  -2  10 -13 173.614 162.068   8
   2 -10  13 552.567 299.867  27
   2 -10  14 1172.11 272.508  10
  -2  10 -14 1431.79 248.631  16
  -2  10 -14 1276.95 204.178  17
  -2  10 -14 1925.06 207.564   8
   2 -10  14 1267.09 303.207  27
  -2  10 -15 170.521 170.148  16
   2 -10  15 286.351 196.851  10
  -2  10 -16 1128.29 172.961  16
   2 -10  16 740.894 174.123  10
   2  -9 -15 75.8512 166.302   7
   2  -9 -15 503.840 193.747  13
  -2   9  15 403.952 165.006  18
  -2   9  14 325.757 200.407  12
   2  -9 -14 508.540 233.552  13
  -2   9  14 96.0973 181.481  18
   2  -9 -13 123.027 229.658  13
  -2   9  13 60.6257 218.367  12
  -2   9  12 299.618 265.880  12
   2  -9 -12 353.576 247.509  13
  -2   9  11-187.325 286.389  12
   2  -9 -11 135.446 261.492  13
  -2   9  10 3839.22 347.685  26
   2  -9 -10 3850.36 421.649  13
  -2   9  10 3282.84 408.054  12
  -2   9  10 3194.57 352.662  19
  -2   9   9 10666.6 575.050  19
  -2   9   9 10693.5 554.659  26
  -2   9   9 11048.4 649.946  12
   2  -9  -9 10316.6 644.884  13
  -2   9   8 1080.37 365.368  25
  -2   9   8 504.190 208.013  26
  -2   9   8 490.192 234.145  19
   2  -9  -8 819.499 435.049   3
   2  -9  -8-381.655 361.602   6
   2  -9  -8 716.310 261.075  13
  -2   9   8 375.299 284.938  12
  -2   9   7 976.211 343.991  25
  -2   9   7 777.809 214.194  26
  -2   9   7 383.512 204.714  19
   2  -9  -7 12.8488 414.866   3
   2  -9  -7-166.307 325.646   6
  -2   9   7 771.470 299.494  12
  -2   9   6 1113.31 358.146  25
  -2   9   6 1108.52 232.310  26
   2  -9  -6 1377.92 441.616   3
  -2   9   6 1409.38 282.458  19
   2  -9  -6 1626.85 429.813   6
  -2   9   6 1761.58 334.754  12
  -2   9   5 5243.60 636.343  25
  -2   9   5 5866.52 405.603  26
  -2   9   5 5708.16 431.036  19
   2  -9  -5 5018.38 682.246   3
   2  -9  -5 6117.91 683.309   6
  -2   9   5 5558.28 443.441  12
  -2   9   4-148.089 296.846  25
   2  -9  -4-44.6615 332.166   3
   2  -9  -4-82.7652 300.787   6
  -2   9   4 479.721 249.807  19
  -2   9   3 3456.00 522.929  25
   2  -9  -3 3309.88 541.769   6
   2  -9  -3 2972.42 536.818   3
  -2   9   2 411.787 327.774  25
   2  -9  -2 213.846 296.929   6
   2  -9  -2 346.567 305.964   3
  -2   9   1 2502.48 460.562  25
   2  -9  -1 2685.99 485.168   6
   2  -9  -1 2924.60 412.041   1
   2  -9  -1 3795.25 559.596   3
   2  -9   0 5931.62 522.213   1
  -2   9   0 4193.37 549.853  25
   2  -9   0 5938.15 611.630  24
   2  -9   1 833.242 260.281   1
   2  -9   1 800.487 285.513  24
  -2   9  -1 249.367 277.593  25
   2  -9   2 479.931 255.899   1
   2  -9   2 90.4011 279.673  24
  -2   9  -2 42.3180 298.854  25
   2  -9   3 1705.71 356.422   1
   2  -9   3 2004.26 403.343  24
  -2   9  -3 1687.89 402.673  25
   2  -9   4 3020.07 457.279   1
  -2   9  -4 3962.41 550.082  25
   2  -9   4 2836.33 465.649  24
  -2   9  -5 1971.65 405.691  25
  -2   9  -5 1743.22 248.372   8
   2  -9   5 1950.67 421.638   1
  -2   9  -5 1095.46 368.772  20
  -2   9  -5 1876.96 296.901  19
   2  -9   6 14622.5 946.415   1
  -2   9  -6 14207.3 944.159  25
  -2   9  -6 14462.8 599.008  15
  -2   9  -6 14127.2 586.443   8
  -2   9  -6 14406.2 956.175  20
  -2   9  -6 13719.3 656.177  19
  -2   9  -7 8963.77 490.134   8
  -2   9  -7 8511.15 475.641  15
   2  -9   7 8058.86 747.096   1
  -2   9  -7 8469.50 543.763  19
  -2   9  -7 8481.73 756.600  20
  -2   9  -8 9010.60 488.281   8
  -2   9  -8 7341.93 437.828  15
   2  -9   8 7690.22 762.611   1
  -2   9  -8 8259.27 542.087  19
   2  -9   9 380.591 307.786  27
  -2   9  -9-41.8324 209.614  16
  -2   9  -9 264.066 207.846   8
   2  -9   9-214.412 293.736   1
  -2   9 -10 2522.52 319.643  16
  -2   9 -10 2622.14 307.706   8
   2  -9  10 2726.15 410.103  27
  -2   9 -11 5115.02 420.819  16
  -2   9 -11 5216.08 401.669   8
   2  -9  11 5525.73 525.580  27
  -2   9 -12 8708.37 523.306  16
  -2   9 -12 7942.57 461.354   8
   2  -9  12 8751.80 611.763  27
   2  -9  13 284.631 260.332  10
  -2   9 -13 368.820 242.793  16
  -2   9 -13 462.626 184.657   8
   2  -9  13 287.399 296.104  27
   2  -9  14 814.827 277.003  10
   2  -9  14 374.791 263.444  27
  -2   9 -14 701.718 243.679  16
   2  -9  15 1189.62 267.282  10
  -2   9 -15 696.898 243.265  16
   2  -9  16 3546.66 304.677  10
  -2   9 -16 3614.79 293.592  16
   2  -9  16 3355.40 260.606  26
  -2   8  15 429.907 167.361  18
   2  -8 -15 225.562 220.906  13
  -2   8  15 253.608 154.365  12
   2  -8 -14 84.4067 226.560  13
  -2   8  14-50.6807 214.267  12
   2  -8 -14 176.980 157.850  11
   2  -8 -13 583.541 296.533  13
  -2   8  13 857.064 267.615  12
   2  -8 -12 542.005 311.099  13
  -2   8  12 864.324 299.089  12
  -2   8  11 282.747 279.146  12
   2  -8 -11-237.243 292.854  13
  -2   8  10 4162.07 386.669  19
  -2   8  10 4487.92 381.998  26
  -2   8  10 4013.60 427.157  12
   2  -8 -10 3336.44 422.146  13
  -2   8   9 459.957 193.960  26
  -2   8   9 17.9971 328.459  21
   2  -8  -9 784.973 504.646   3
  -2   8   9 570.364 245.744  19
   2  -8  -9 502.655 314.466   6
  -2   8   9 970.633 316.244  12
   2  -8  -9 121.453 260.999  13
  -2   8   8 6840.40 704.273  25
  -2   8   8 5912.02 415.929  26
  -2   8   8 5728.07 447.692  19
  -2   8   8 6562.07 679.813  21
   2  -8  -8 6986.61 825.038   3
   2  -8  -8 6097.88 687.948   6
  -2   8   8 6088.29 492.291  12
   2  -8  -8 6224.87 490.473  13
  -2   8   7 698.524 353.538  25
  -2   8   7 556.762 189.524  26
  -2   8   7 609.506 324.355  21
   2  -8  -7 766.092 449.831   3
  -2   8   7-11.5953 206.611  19
   2  -8  -7 172.859 271.421   6
  -2   8   7 49.4489 259.744  12
   2  -8  -7 317.893 205.712  13
  -2   8   6 3734.72 533.781  25
  -2   8   6 3582.80 450.773  21
   2  -8  -6 3504.40 568.661   3
  -2   8   6 2434.85 303.656  19
   2  -8  -6 3006.98 467.848   6
  -2   8   6 3060.04 375.253  12
  -2   8   5 11961.6 849.470  25
   2  -8  -5 11761.9 917.872   3
   2  -8  -5 11300.6 841.596   6
  -2   8   5 11624.9 710.568  21
  -2   8   4 5055.54 580.748  25
   2  -8  -4 5237.25 610.451   6
   2  -8  -4 4777.31 598.126   3
  -2   8   3 16002.2 935.971  25
   2  -8  -3 15889.0 957.282   6
   2  -8  -3 17389.9 1025.79   3
  -2   8   2 19709.1 1017.15  25
   2  -8  -2 21572.1 1100.44   6
   2  -8  -2 22008.8 1127.10   3
  -2   8   1 4180.22 508.764  25
   2  -8  -1 3792.18 526.756   6
   2  -8  -1 4281.38 408.060   1
   2  -8  -1 3760.27 527.573   3
  -2   8   0 3267.16 449.925  25
   2  -8   0 3296.39 526.470   6
   2  -8   0 3458.37 401.802   1
   2  -8   1 36800.6 1195.82   1
   2  -8   1 35444.5 1292.46  24
  -2   8  -1 36539.5 1341.22  25
   2  -8   2 8052.72 593.878   1
  -2   8  -2 7889.72 668.570  25
   2  -8   2 7048.90 599.993  24
   2  -8   3 902.477 285.675   1
   2  -8   3 523.419 278.542  24
  -2   8  -3 888.335 336.469  25
   2  -8   4 3844.11 471.883   1
   2  -8   4 2764.60 434.294  24
  -2   8  -4 4006.11 498.182  25
  -2   8  -4 4010.95 490.564  20
   2  -8   5 1465.61 346.960   1
  -2   8  -5 981.028 323.482  25
   2  -8   5 1003.12 346.702  24
  -2   8  -5 1706.72 383.320  20
   2  -8   6 8239.83 696.043   1
  -2   8  -6 7922.77 673.279  25
  -2   8  -6 8449.85 710.576  20
  -2   8  -7 381.046 249.946  25
  -2   8  -7-29.0876 165.972   8
   2  -8   7 43.9218 258.688   1
  -2   8  -7-125.585 207.518  19
  -2   8  -7-171.273 269.061  20
  -2   8  -8 1549.72 252.495   8
  -2   8  -8 2277.42 311.361  16
   2  -8   8 782.979 332.459   1
  -2   8  -8 1296.71 269.236  19
  -2   8  -8 1393.48 441.258  20
   2  -8   9 413.757 281.078  27
  -2   8  -9 207.399 200.956  16
  -2   8  -9 9.71132 183.790   8
   2  -8   9 180.625 303.963   1
   2  -8  10 2297.13 377.214  27
  -2   8 -10 1874.36 290.115  16
  -2   8 -10 2288.77 292.920   8
   2  -8  10 1972.42 453.974   1
  -2   8 -11 424.760 258.453  16
  -2   8 -11 957.961 238.002   8
   2  -8  11 956.497 316.414  27
  -2   8 -12 5175.34 440.746  16
  -2   8 -12 5691.56 396.783   8
   2  -8  12 5659.20 537.216  27
   2  -8  13 1778.23 355.975  10
  -2   8 -13 1575.92 325.151  16
  -2   8 -13 1171.35 224.889   8
   2  -8  13 1352.74 350.470  27
   2  -8  14 43.5154 253.084  10
   2  -8  14-73.4727 277.284  27
  -2   8 -14 293.705 262.677  16
   2  -8  15 93.2612 218.076  10
  -2   8 -15 111.755 237.866  16
   2  -8  16 75.9288 197.215  10
   2  -8  16 180.375 158.606  26
  -2   8 -16 133.506 198.727  16
   2  -8  17-335.001 157.952  10
  -2   8 -17 3.80050 164.924  16
   2  -8  17-203.789 126.940  26
  -2   7  16 553.892 154.362  18
   2  -7 -16 509.811 162.436  11
  -2   7  15 739.546 193.527  12
   2  -7 -15 516.148 188.802  11
   2  -7 -14 989.929 325.226  13
  -2   7  14 883.070 250.791  12
   2  -7 -13 447.607 313.116  13
  -2   7  13-217.713 267.346  12
   2  -7 -12 2154.52 401.493  13
  -2   7  12 2045.00 351.924  12
  -2   7  11 649.865 243.582  19
  -2   7  11 234.331 275.811  12
   2  -7 -11 592.719 312.552  13
   2  -7 -10 5720.32 785.600   3
  -2   7  10 4065.92 567.171  21
  -2   7  10 5536.26 432.206  19
   2  -7 -10 5149.97 631.809   6
   2  -7 -10 5382.88 516.657  13
  -2   7  10 4545.22 450.077  12
  -2   7   9 10438.0 531.232  26
  -2   7   9 11122.8 584.839  19
  -2   7   9 10919.1 874.293  21
   2  -7  -9 11394.1 980.753   3
   2  -7  -9 10349.4 864.158   6
  -2   7   9 11814.3 632.664  12
  -2   7   8 29.3769 190.429  26
  -2   7   8 477.764 278.952  25
  -2   7   8-567.809 377.249  21
   2  -7  -8-32.5451 329.832   3
  -2   7   8 333.820 203.490  19
   2  -7  -8-206.425 328.793   6
  -2   7   8 151.034 263.006  12
  -2   7   7 3227.82 460.159  21
  -2   7   7 2617.65 446.492  25
   2  -7  -7 3035.39 549.133   3
   2  -7  -7 2987.13 480.234   6
  -2   7   7 3015.25 358.322  12
  -2   7   6 3627.40 488.915  25
   2  -7  -6 3926.13 575.669   3
   2  -7  -6 3888.78 538.716   6
  -2   7   6 2854.18 426.604  21
  -2   7   5 12831.0 830.870  25
   2  -7  -5 12867.7 848.366   6
  -2   7   5 14217.4 774.039  21
  -2   7   4 52945.5 1619.15  25
   2  -7  -4 56875.4 1785.89   3
   2  -7  -4 52785.0 1649.89   6
  -2   7   4 57107.3 1448.43  21
  -2   7   3 247.175 276.054  25
   2  -7  -3 209.494 315.547   3
   2  -7  -3 536.580 320.102   6
  -2   7   3 158.270 166.260  21
  -2   7   2-220.187 271.093  25
   2  -7  -2 109.401 289.968   3
   2  -7  -2 190.734 183.157   1
   2  -7  -2 75.6026 279.846   6
  -2   7   2 263.626 142.865  21
  -2   7   1 6122.85 568.628  25
   2  -7  -1 6735.59 608.775   6
   2  -7  -1 7389.35 494.180   1
  -2   7   0 13596.0 779.544  25
   2  -7   0 14995.9 840.358   6
   2  -7   0 13348.8 655.988   1
  -2   7  -1 2120.96 381.185  25
   2  -7   1 2723.25 452.641   6
   2  -7   1 1961.64 302.614   1
  -2   7  -2 10727.8 701.161  25
   2  -7   2 10944.1 695.299  24
   2  -7   2 10222.3 611.400   1
  -2   7  -3 31275.0 1175.01  25
   2  -7   3 30169.0 1140.74  24
   2  -7   3 31037.8 1081.73   1
  -2   7  -3 30761.9 1148.04  20
  -2   7  -4 1977.55 390.559  25
   2  -7   4 1713.18 368.324  24
   2  -7   4 1413.58 309.954   1
  -2   7  -4 1723.01 333.445  20
   2  -7   5 30372.7 1213.79  24
  -2   7  -5 32622.1 1225.99  25
   2  -7   5 32109.7 1197.29   1
  -2   7  -5 32490.1 1231.99  20
  -2   7  -6 5155.60 519.828  25
   2  -7   6 5053.24 532.062   1
  -2   7  -6 5490.35 564.143  20
  -2   7  -7 10791.0 726.449  25
   2  -7   7 10555.1 753.617   1
  -2   7  -7 10530.2 771.099  20
   2  -7   8 652.809 315.293   1
  -2   7  -8 596.312 292.837  20
   2  -7   9 2094.75 460.520   1
   2  -7   9 2309.11 336.805  27
  -2   7  -9 2218.50 293.959  16
  -2   7  -9 2081.52 259.090   8
  -2   7  -9 2359.19 442.683  20
   2  -7  10 1180.38 289.281  27
  -2   7 -10 982.565 268.791  16
  -2   7 -10 905.943 218.461   8
   2  -7  10 679.566 372.186   1
   2  -7  11 2864.25 406.764  27
  -2   7 -11 3357.01 379.479  16
  -2   7 -11 3171.16 319.740   8
   2  -7  11 3458.00 577.534   1
  -2   7 -12 8166.92 534.793  16
  -2   7 -12 8936.29 460.592   8
   2  -7  12 9104.44 616.600  27
   2  -7  13-187.508 289.891  10
   2  -7  13 753.269 352.325  27
  -2   7 -13 311.825 281.337  16
   2  -7  14 282.327 265.599  10
   2  -7  14 537.116 293.654  27
  -2   7 -14 784.937 311.603  16
   2  -7  15 115.111 229.241  10
  -2   7 -15 219.433 256.887  16
   2  -7  16 875.031 245.286  10
   2  -7  16 283.913 170.351  26
  -2   7 -16 532.054 245.713  16
   2  -7  17 318.866 184.104  10
  -2   7 -17-53.4723 199.185  16
   2  -7  17-140.362 141.330  26
  -2   6  16-244.890 141.319  18
   2  -6 -16-251.255 229.805  13
  -2   6  16-275.231 140.289  12
   2  -6 -16 44.5356 161.755  11
  -2   6  15-52.4113 180.726  12
   2  -6 -15 311.044 274.286  13
   2  -6 -14 774.020 335.138  13
  -2   6  14 635.602 232.828  12
   2  -6 -13 2006.57 399.482  13
  -2   6  13 1626.82 305.586  12
   2  -6 -12 1721.74 387.845  13
  -2   6  12 2289.23 373.683  12
  -2   6  11 83.2225 197.579  19
  -2   6  11 834.329 308.765  12
  -2   6  10 7972.90 787.295  21
  -2   6  10 7081.15 480.655  19
   2  -6 -10 9107.43 914.897   3
  -2   6  10 7436.69 522.198  10
  -2   6  10 7287.54 464.511  14
  -2   6  10 7999.66 518.148  12
  -2   6   9 21616.5 833.548  10
   2  -6  -9 21973.4 1320.09   3
  -2   6   9 21381.8 792.784  12
  -2   6   9 21502.2 1170.84  21
  -2   6   9 18581.4 739.866  19
  -2   6   8 7406.04 680.423  21
   2  -6  -8 7396.68 767.636   3
  -2   6   8 7273.17 478.274  10
  -2   6   8 8099.49 668.646  25
  -2   6   8 8317.51 504.858  12
  -2   6   7 3735.44 463.121  25
   2  -6  -7 3319.14 543.523   3
  -2   6   7 2477.58 400.924  21
  -2   6   6 11681.8 745.002  25
   2  -6  -6 10809.9 816.079   3
  -2   6   6 11591.1 741.565  21
  -2   6   5 15319.8 826.183  25
   2  -6  -5 16299.5 948.433   3
  -2   6   5 15693.0 803.896  21
   2  -6  -4 3791.10 483.841   3
  -2   6   4 3271.53 375.524  21
  -2   6   4 3071.28 412.760  25
   2  -6  -4 3228.91 451.681   6
   2  -6  -3 4416.16 512.865   3
  -2   6   3 4152.80 379.253  21
  -2   6   3 4156.50 452.523  25
   2  -6  -3 4129.51 476.199   6
   2  -6  -2 87053.9 1984.07   3
   2  -6  -2 84660.1 1510.80   1
  -2   6   2 82692.1 1513.87  21
  -2   6   2 82744.3 1844.29  25
   2  -6  -2 86607.2 1917.23   6
   2  -6  -1 19234.5 696.530   1
  -2   6   1 18900.9 605.777  21
  -2   6   1 20272.8 871.946  25
   2  -6  -1 19353.5 881.936   6
   2  -6   0 191.520 173.257   1
  -2   6   0 369.874 118.217  21
   2  -6   0 321.018 296.775   6
  -2   6   0-17.3129 273.002  25
   2  -6   1 4940.87 405.782   1
   2  -6   1 4264.20 473.491   6
  -2   6  -1 4843.30 465.627  25
   2  -6   2-50.4851 201.692   1
   2  -6   2-102.087 262.948  24
  -2   6  -2 293.222 276.754  25
   2  -6   3 3866.08 393.509   1
  -2   6  -3 3963.66 430.330  20
  -2   6  -3 3558.28 416.204  25
   2  -6   3 3969.19 439.155  24
   2  -6   4 405.695 240.964   1
  -2   6  -4 441.895 263.906  20
   2  -6   4 322.595 266.949  24
  -2   6  -4 210.223 253.870  25
   2  -6   5 3725.56 449.536   1
  -2   6  -5 4253.87 465.158  20
  -2   6  -5 3309.64 412.074  25
   2  -6   5 3921.86 470.485  24
   2  -6   6 4787.92 490.144   1
  -2   6  -6 4910.87 502.877  20
  -2   6  -6 4099.31 456.852  25
   2  -6   7 81.7168 254.071   1
  -2   6  -7 304.445 256.181  20
  -2   6  -7 63.4917 219.367  25
   2  -6   8 13781.6 863.993   1
  -2   6  -8 13769.5 866.381  20
  -2   6  -8 12277.6 742.484  25
   2  -6   9-135.589 276.665   1
  -2   6  -9-272.102 291.104  20
   2  -6  10 1266.34 276.664  27
   2  -6  10 1306.62 406.104   1
  -2   6 -10 801.827 284.905  20
  -2   6 -10 1221.37 286.161  16
  -2   6 -10 1198.94 222.101   8
   2  -6  11 4289.43 444.688  27
   2  -6  11 3710.60 526.948   1
  -2   6 -11 3796.19 383.844  16
  -2   6 -11 3518.07 316.367   8
   2  -6  12 13702.6 721.371  27
  -2   6 -12 13630.2 656.666  16
   2  -6  12 15041.5 1044.72   1
   2  -6  12 13052.8 715.344  10
  -2   6 -13-225.759 272.350  16
   2  -6  13 284.924 279.919  27
   2  -6  13 222.908 303.777  10
  -2   6 -14 355.141 281.503  16
   2  -6  14 555.825 307.357  27
   2  -6  14 334.589 244.044  10
  -2   6 -15 859.405 298.301  16
   2  -6  15 870.883 279.074  10
  -2   6 -16 905.844 294.726  16
   2  -6  16 481.432 222.789  26
   2  -6  16 532.201 229.733  10
  -2   6 -17 1617.68 275.427  16
   2  -6  17 1307.98 210.296  26
   2  -6  17 1300.90 233.925  10
  -2   6 -18-46.3267 180.405  16
   2  -6  18 170.293 121.191  10
   2  -6  18-168.918 116.971  26
   2  -5 -17 1560.78 264.793  13
   2  -5 -17 1473.08 207.286  11
   2  -5 -16 979.017 285.082  13
   2  -5 -15-204.844 273.093  13
  -2   5  15-10.3591 166.815  12
   2  -5 -14 500.023 328.162  13
  -2   5  14 292.669 217.208  12
  -2   5  13 1524.42 307.498  12
  -2   5  13 1544.00 306.098  10
  -2   5  12 1236.68 277.403  19
  -2   5  12 1809.51 332.241  10
  -2   5  12 1731.80 328.795  12
  -2   5  11 710.919 289.236  12
   2  -5 -11 1014.90 576.572  20
  -2   5  11 955.281 419.868  21
  -2   5  11 405.638 249.810  10
  -2   5  11 705.750 242.446  19
  -2   5  11 283.936 254.709  14
   2  -5 -11 335.159 347.113   3
  -2   5  10 23048.6 807.907  12
  -2   5  10 20127.4 781.358  19
  -2   5  10 21495.6 1202.79  21
  -2   5  10 19962.2 810.435  10
   2  -5 -10 22356.0 1341.85   3
  -2   5   9 442.490 273.238  12
  -2   5   9 56.8404 292.576  21
  -2   5   9-159.998 226.766  10
  -2   5   9-278.691 221.506  19
  -2   5   9-253.108 279.547  14
   2  -5  -9 273.083 342.388   3
  -2   5   8 4473.81 457.776  25
   2  -5  -8 4740.50 607.203   3
  -2   5   8 4440.61 541.991  21
  -2   5   7 1569.95 322.660  25
   2  -5  -7 2483.97 484.386   3
  -2   5   7 1743.15 374.925  21
  -2   5   6 126.053 225.241  25
   2  -5  -6 189.497 265.488   3
  -2   5   6 372.972 281.813  21
  -2   5   5 989.802 280.503  25
   2  -5  -5 819.413 309.499   3
  -2   5   5 1295.12 286.869  21
  -2   5   4 11061.1 632.856  25
   2  -5  -4 10673.5 703.183   3
  -2   5   4 11133.9 602.915  21
  -2   5   3 43277.6 1213.84  25
   2  -5  -3 43362.4 1307.99   3
  -2   5   3 40233.4 1058.31  21
   2  -5  -2 555.744 299.789   3
   2  -5  -2 478.406 162.444   1
  -2   5   2 735.331 199.466  21
  -2   5   2 325.711 252.271  25
   2  -5  -2 651.252 300.156   6
   2  -5  -1 8503.77 429.190   1
  -2   5   1 8017.73 393.203  21
  -2   5   1 8764.07 554.332  25
   2  -5  -1 9145.84 585.484   6
   2  -5   0 2525.03 268.566   1
  -2   5   0 2339.71 204.780  21
  -2   5   0 2713.19 366.056  25
   2  -5   0 2831.56 383.971   6
   2  -5   1 31245.1 839.439   1
  -2   5  -1 28080.9 482.909  21
  -2   5  -1 31090.9 977.518  25
   2  -5   1 31045.6 999.771   6
   2  -5   2 9965.71 506.763   1
  -2   5  -2 10100.0 552.082  20
   2  -5   2 8857.59 563.958  24
  -2   5  -2 9982.59 584.234  25
   2  -5   2 9465.89 581.173   6
  -2   5  -3 31148.2 969.013  20
   2  -5   3 31872.4 944.757   1
  -2   5  -3 32847.2 1042.45  25
   2  -5   3 32225.6 1028.84  24
  -2   5  -4 14190.1 686.956  20
   2  -5   4 15213.0 689.615   1
   2  -5   4 14022.0 725.656  24
  -2   5  -4 15402.9 728.448  25
  -2   5  -5 17210.0 777.202  20
   2  -5   5 16321.3 757.746   1
  -2   5  -5 17627.8 786.299  25
   2  -5   5 15937.1 783.208  24
  -2   5  -6 41708.3 1295.46  20
   2  -5   6 41848.7 1255.04   1
  -2   5  -6 42982.8 1259.80  25
  -2   5  -7 56755.7 1606.86  20
   2  -5   7 57249.1 1565.59   1
  -2   5  -7 54600.9 1475.75  25
  -2   5  -8 11336.4 766.670  20
   2  -5   8 11813.8 754.714   1
  -2   5  -8 11974.5 706.191  25
  -2   5  -9-229.213 265.586  20
   2  -5   9-137.544 270.977   1
  -2   5 -10 2662.98 466.775  20
   2  -5  10 2182.17 412.408   1
   2  -5  10 2368.59 318.839  27
  -2   5 -11 3710.79 561.321  20
   2  -5  11 3805.87 406.404  27
  -2   5 -11 3952.16 385.095  16
   2  -5  11 3887.37 559.779   1
   2  -5  12 1230.14 303.482  27
  -2   5 -12 1127.39 282.886  16
   2  -5  12 1678.83 419.706   1
   2  -5  12 1153.25 287.105  10
   2  -5  13 1615.32 361.274  27
  -2   5 -13 956.431 322.936  16
   2  -5  13 1028.93 354.797   1
   2  -5  13 1469.50 322.082  10
  -2   5 -14 8441.16 564.520  16
   2  -5  14 7462.72 587.393  27
   2  -5  14 8767.20 591.072  10
  -2   5 -15 7196.14 524.741  16
   2  -5  15 6069.93 495.240  10
  -2   5 -16 231.954 286.635  16
   2  -5  16 48.3132 185.214  26
   2  -5  16-43.5620 247.215  10
  -2   5 -17 2193.23 326.768  16
   2  -5  17 2004.86 258.869  26
   2  -5  17 2028.20 279.038  10
  -2   5 -18 169.825 196.559  16
   2  -5  18 78.5834 144.247  10
   2  -5  18 28.4988 121.527  26
   2  -4 -17 232.640 206.705  13
   2  -4 -16-158.648 258.377  13
  -2   4  15-98.0662 165.654  12
   2  -4 -15 141.751 298.723  13
  -2   4  14 269.090 230.905  10
  -2   4  14 557.211 227.317  12
   2  -4 -14 501.849 351.266  13
  -2   4  13 1271.36 288.136  10
  -2   4  13 1425.58 300.681  12
  -2   4  13 1689.10 291.730  19
  -2   4  12 961.494 284.778  10
  -2   4  12 489.516 242.380  19
  -2   4  12 481.471 321.683  14
  -2   4  12 604.833 288.970  12
  -2   4  11 5977.76 460.635  12
   2  -4 -11 5743.89 866.216  20
  -2   4  11 5553.15 451.848  19
  -2   4  11 6839.72 759.092  21
  -2   4  11 5613.33 472.209  10
  -2   4  11 4514.39 447.734  14
   2  -4 -11 5208.11 714.224   3
  -2   4  10 18.1856 237.188  12
  -2   4  10 139.470 336.512  21
  -2   4  10-237.265 235.180  10
  -2   4  10 138.424 224.183  19
  -2   4  10 128.059 275.686  14
   2  -4 -10-307.389 376.830   3
  -2   4   9 1036.60 361.183  21
  -2   4   9 918.662 265.947  12
   2  -4  -9 531.044 339.253   3
   2  -4  -8 2080.85 442.499   3
  -2   4   8 1790.21 387.695  21
  -2   4   7 11276.8 644.973  25
   2  -4  -7 12614.8 837.191   3
  -2   4   7 11414.9 735.286  21
  -2   4   6 10634.3 611.028  25
   2  -4  -6 8739.98 669.154   3
  -2   4   6 9584.97 628.971  21
  -2   4   5 1908.46 305.671  25
   2  -4  -5 2283.97 386.362   3
  -2   4   5 1960.48 332.112  21
  -2   4   4 571.120 234.818  25
   2  -4  -4 458.546 291.026   3
  -2   4   4 382.095 220.949  21
  -2   4   3 3782.51 373.115  25
   2  -4  -3 4013.50 424.953   3
  -2   4   3 3807.25 331.401  21
  -2   4   2 8613.87 495.790  25
   2  -4  -2 8183.95 340.126   1
   2  -4  -2 8516.22 551.995   3
  -2   4   2 8276.28 411.733  21
   2  -4  -1 11071.3 415.493   1
  -2   4   1 11318.6 424.815  21
  -2   4   1 11463.4 569.105  25
   2  -4  -1 10562.2 570.551   6
   2  -4   0 60399.9 1063.34   1
  -2   4   0 59724.1 907.618  21
  -2   4   0 62356.5 1302.79  25
   2  -4   0 60943.3 1312.43   6
   2  -4   1 2564.72 259.426   1
  -2   4  -1 2636.41 128.217  21
  -2   4  -1 2824.22 328.740  25
   2  -4   1 2056.41 309.673   6
   2  -4   2 4835.85 348.400   1
  -2   4  -2 5022.51 374.638  20
   2  -4   2 4724.14 397.212  24
  -2   4  -2 4980.52 418.612  25
   2  -4   2 4934.74 413.864   6
  -2   4  -3 67977.3 1343.97  20
   2  -4   3 69009.6 1437.75  24
  -2   4  -3 66242.8 1415.46  25
  -2   4  -4 30394.6 900.851  20
   2  -4   4 29618.2 900.434   1
   2  -4   4 30378.2 967.336  24
  -2   4  -4 29749.7 928.259  25
  -2   4  -5 733.553 238.900  20
   2  -4   5 678.594 94.6788  21
   2  -4   5 962.841 284.428   1
  -2   4  -5 688.738 252.188  25
   2  -4   5 741.775 294.042  24
   2  -4   6 22076.8 538.453  21
  -2   4  -6 19866.6 837.660  20
   2  -4   6 19954.7 828.774   1
  -2   4  -6 20915.9 819.730  25
  -2   4  -7 63062.8 1636.39  20
   2  -4   7 61969.0 1567.94   1
  -2   4  -7 65432.7 1528.77  25
  -2   4  -8 35361.7 1275.95  20
   2  -4   8 36534.3 1241.87   1
  -2   4  -8 35361.4 1132.01  25
  -2   4  -9 2771.66 434.256  20
   2  -4   9 3251.00 463.953   1
  -2   4 -10 5198.32 595.265  20
   2  -4  10 5752.44 574.771   1
  -2   4 -11 226.372 256.868  20
   2  -4  11 450.881 235.119  27
  -2   4 -11 182.559 221.683  16
   2  -4  11 654.622 292.459   1
  -2   4 -12 6992.18 768.983  20
   2  -4  12 8769.77 571.316  27
  -2   4 -12 7637.00 504.817  16
   2  -4  12 7374.55 703.182   1
   2  -4  12 7502.04 535.887  10
   2  -4  13 3314.50 402.614  27
  -2   4 -13 3833.92 409.690  16
   2  -4  13 3623.71 544.768   1
   2  -4  13 3436.42 405.104  10
  -2   4 -14 5154.87 477.271  16
   2  -4  14 5281.80 499.186  27
   2  -4  14 5279.67 474.955  10
  -2   4 -15 365.732 275.251  16
   2  -4  15 967.735 275.259  26
   2  -4  15 652.245 269.316  10
  -2   4 -16 230.550 281.762  16
   2  -4  16 148.698 221.367  26
   2  -4  16 337.539 220.512  10
  -2   4 -17 350.491 249.468  16
   2  -4  17 138.838 161.914  26
   2  -4  17 82.2516 194.878  10
   2  -4  18 145.502 131.066  26
  -2   4 -18 245.340 203.190  16
   2  -4  19-113.986 96.2855  26
  -2   4 -19 99.6536 152.765  16
   2  -3 -17-71.7592 222.036  13
  -2   3  16 674.160 215.859  10
   2  -3 -16 1150.30 324.788  13
  -2   3  15 882.064 246.217  10
   2  -3 -15 1256.69 393.465  13
  -2   3  14 1780.55 324.837  10
  -2   3  14 1705.39 266.230  12
  -2   3  13 739.504 292.870  10
  -2   3  13 387.612 210.324  19
  -2   3  13-239.050 292.261  14
  -2   3  13 465.230 230.116  12
  -2   3  12 1029.47 275.510  12
   2  -3 -12 1911.46 587.668  20
  -2   3  12 1272.63 447.424  21
  -2   3  12 1364.39 305.182  10
  -2   3  12 1240.01 255.161  19
  -2   3  12 835.028 331.268  14
   2  -3 -12 2528.21 527.421   3
  -2   3  11 297.875 223.442  12
  -2   3  11 594.533 395.424  21
   2  -3 -11 760.061 463.652  20
  -2   3  11 114.555 237.732  10
  -2   3  11 300.590 230.846  19
  -2   3  11-115.351 279.962  14
   2  -3 -11-102.802 324.194   3
  -2   3  10 2950.92 321.101  12
  -2   3  10 1589.02 409.220  21
   2  -3 -10 2223.98 553.498  20
  -2   3  10 2728.57 335.232  10
  -2   3  10 2367.97 311.613  19
  -2   3  10 1906.84 354.376  14
   2  -3 -10 2923.59 562.836   3
  -2   3   9 6997.07 645.820  21
   2  -3  -9 7144.08 712.674   3
  -2   3   8 266.865 298.962  21
   2  -3  -8 290.810 284.277   3
  -2   3   7 1079.49 243.447  25
  -2   3   7 1070.82 332.205  21
   2  -3  -7 972.704 325.926   3
  -2   3   6 24788.9 840.977  25
  -2   3   6 24702.0 959.671  21
   2  -3  -6 23989.8 1022.98   3
  -2   3   5 11863.0 567.489  25
  -2   3   5 11350.8 618.923  21
   2  -3  -5 11860.3 691.280   3
  -2   3   4 520.546 217.844  21
  -2   3   4 565.857 214.701  25
   2  -3  -4 679.947 250.556   5
   2  -3  -4 546.672 259.278   3
  -2   3   3 461.092 197.118  21
  -2   3   3 395.689 213.447  25
   2  -3  -3 437.018 187.812   5
   2  -3  -3 658.853 250.077   3
  -2   3   2 66769.8 1149.83  21
  -2   3   2 67871.4 1274.40  25
   2  -3  -2 65562.0 1130.56   5
   2  -3  -2 66059.5 1360.95   3
  -2   3   1 5426.34 283.222  21
  -2   3   1 6394.50 408.982  25
   2  -3  -1 6675.75 297.163   5
   2  -3  -1 6055.04 269.538   1
  -2   3   0 642.122 118.344  21
  -2   3   0 918.097 233.212  25
   2  -3   0 588.594 118.149   5
   2  -3   0 801.238 151.017   1
   2  -3   1 61027.1 1197.92   6
   2  -3   1 61572.3 756.741   5
  -2   3  -1 62556.3 689.417  21
   2  -3   1 61793.0 1029.52   1
  -2   3  -2 30577.1 738.386  20
   2  -3   2 31604.2 851.532  24
  -2   3  -2 32046.5 844.446  25
   2  -3   2 31847.8 841.928   6
   2  -3   2 31544.3 750.037   1
  -2   3  -3 43118.0 1021.36  25
   2  -3   3 43573.7 1035.72  24
   2  -3   3 45495.9 984.707   1
  -2   3  -3 41638.1 922.589  20
  -2   3  -4 19409.2 695.944  25
   2  -3   4 19219.9 721.064  24
   2  -3   4 19909.3 682.698   1
   2  -3   4 18609.8 329.770  21
  -2   3  -5 2760.84 331.658  25
   2  -3   5 2312.26 319.597   1
   2  -3   5 2570.00 180.689  21
  -2   3  -5 2565.38 327.868  20
  -2   3  -6 1191.51 266.819  25
   2  -3   6 975.628 276.890   1
   2  -3   6 1362.09 180.122  21
  -2   3  -6 764.556 249.664  20
  -2   3  -7 3804.22 384.549  25
   2  -3   7 4089.24 439.881   1
   2  -3   7 3401.48 277.793  21
  -2   3  -7 3038.64 384.779  20
   2  -3   8 447.846 265.554   1
   2  -3   8 434.990 190.128  21
  -2   3  -8 341.042 260.819  20
   2  -3   9 3681.75 455.965   1
   2  -3   9 3473.92 331.831  21
  -2   3  -9 3803.91 487.171  20
   2  -3  10 5098.17 547.100   1
  -2   3 -10 5527.25 600.243  20
   2  -3  10 5969.22 474.337  21
   2  -3  11-176.800 314.202   1
  -2   3 -11-193.268 279.113  20
  -2   3 -12 439.805 314.415  20
   2  -3  12-75.3930 239.141  27
   2  -3  12-190.638 240.476  10
  -2   3 -12-107.139 244.866  16
   2  -3  12-6.86384 296.968   1
  -2   3 -13 635.859 309.521  20
   2  -3  13 73.4239 243.944  27
  -2   3 -13 26.9278 265.055  16
   2  -3  13-91.1570 256.838  10
  -2   3 -14 2677.53 362.363  16
   2  -3  14 3094.61 377.447  10
  -2   3 -15 77.7663 256.303  16
   2  -3  15-138.011 223.485  26
   2  -3  15 558.800 275.916  10
  -2   3 -16 163.592 259.191  16
   2  -3  16-115.555 184.222  26
   2  -3  16-144.811 231.889  10
  -2   3 -17-136.872 250.871  16
   2  -3  17 409.832 198.071  26
   2  -3  17 390.121 191.689  10
   2  -3  18 762.886 183.908  26
  -2   3 -18 557.095 227.273  16
   2  -3  19 1496.37 173.864  26
  -2   3 -19 1543.70 221.084  16
   2  -2 -17 211.361 210.740  13
  -2   2  16-606.153 245.482  10
   2  -2 -16-116.725 279.440  13
  -2   2  15 1136.84 287.393  10
  -2   2  14 404.373 245.935  10
  -2   2  14 661.163 231.782  19
  -2   2  13 2814.96 360.080  19
  -2   2  13 2254.68 421.028  14
  -2   2  13 2462.79 323.608  12
  -2   2  12-194.468 215.151  12
  -2   2  12 100.140 352.898  21
   2  -2 -12-421.633 527.755  20
  -2   2  12 259.811 235.997  10
  -2   2  12 553.987 260.060  19
  -2   2  12-221.207 312.992  14
   2  -2 -12 127.043 370.048   3
  -2   2  11 1148.39 259.983  12
  -2   2  11 1065.80 435.409  21
   2  -2 -11 939.852 530.474  20
  -2   2  11 671.336 247.126  10
  -2   2  11 460.844 223.135  19
  -2   2  11 1018.29 359.295  14
   2  -2 -11 908.643 388.296   3
  -2   2  10 467.157 228.833  10
  -2   2  10-63.0601 350.895  14
  -2   2  10 104.432 280.354  21
   2  -2 -10 72.5464 386.256  20
   2  -2 -10 213.886 306.973   3
   2  -2  -9 395.558 350.199  20
  -2   2   9 605.966 318.730  21
   2  -2  -9 756.961 340.560   3
  -2   2   8 490.537 263.253  21
   2  -2  -8 357.517 335.531   3
  -2   2   7 794.489 183.604  25
  -2   2   7 1061.90 305.554  21
   2  -2  -7 884.065 320.809   3
  -2   2   6 16924.2 625.192  25
  -2   2   6 16066.0 759.073  21
   2  -2  -6 15206.0 773.199   3
  -2   2   5 5521.91 442.379  21
  -2   2   5 6185.03 392.476  25
   2  -2  -5 5437.49 440.448   5
   2  -2  -5 6373.61 500.815   3
  -2   2   4 63.2577 205.688  21
  -2   2   4 343.843 170.071  25
   2  -2  -4 216.066 208.775   5
   2  -2  -4 542.119 246.393   3
  -2   2   4 302.729 61.0902   1
  -2   2   3 2122.74 254.590  21
  -2   2   3 1924.88 252.213  25
   2  -2  -3 1923.85 239.179   5
   2  -2  -3 1813.42 290.803   3
  -2   2   2 57186.1 1024.68  21
  -2   2   2 59522.8 1065.68  25
   2  -2  -2 60707.9 1022.10   5
   2  -2  -2 59109.1 991.620   4
   2  -2  -2 60859.8 1189.72   3
  -2   2   1 333139. 3310.51  21
  -2   2   1 333588. 3501.12  25
   2  -2  -1 337953. 3300.06   5
   2  -2  -1 329819. 3053.25   1
   2  -2  -1 337835. 3259.43   4
  -2   2   0 6203.09 231.336  21
  -2   2   0 6293.26 348.091  25
   2  -2   0 5884.11 237.221   5
   2  -2   0 6108.49 220.837   4
   2  -2   0 5809.16 239.130   1
   2  -2   1 723539. 6745.68   6
  -2   2  -1 722632. 6140.07  21
   2  -2   1 720875. 6513.84   1
   2  -2   1 733120. 6204.68   4
   2  -2   2 11331.8 458.697   6
   2  -2   2 11723.9 424.695   1
  -2   2  -2 11972.8 384.488  20
  -2   2  -3 123763. 1768.69  25
   2  -2   3 124785. 1727.84   1
  -2   2  -3 122068. 1590.76  20
  -2   2  -4 39339.6 937.250  25
   2  -2   4 40350.3 972.025  24
   2  -2   4 39095.1 936.881   1
  -2   2  -4 40460.9 872.783  20
   2  -2   4 40204.6 594.038  21
  -2   2  -5 1768.56 266.168  25
   2  -2   5 1736.05 296.026   1
  -2   2  -5 1317.51 253.099  20
   2  -2   5 1776.08 168.732  21
  -2   2  -6 1933.80 291.324  25
   2  -2   6 2095.89 329.625   1
   2  -2   6 2118.59 213.220  21
  -2   2  -6 1966.92 317.361  20
   2  -2   7 11424.6 628.665   1
  -2   2  -7 11566.8 636.693  20
   2  -2   7 11591.9 482.952  21
   2  -2   8 13348.6 715.122   1
  -2   2  -8 11609.5 709.388  20
   2  -2   8 12297.2 553.943  21
   2  -2   9 49425.4 1438.44   1
  -2   2  -9 47523.8 1547.65  20
   2  -2   9 50038.4 1235.70  21
   2  -2  10 16245.4 878.844   1
   2  -2  10 16826.2 769.461  21
  -2   2 -10 16956.5 993.462  20
   2  -2  11 11309.4 781.470   1
   2  -2  11 11164.6 683.464  21
  -2   2 -11 11189.4 863.429  20
   2  -2  12 2349.24 401.134  21
  -2   2 -12 2332.36 481.900  20
   2  -2  12 1641.24 281.791  27
   2  -2  12 2015.48 311.325  10
  -2   2 -12 1589.64 275.774  16
   2  -2  12 2384.79 428.688   1
   2  -2  13 1824.48 305.935  10
   2  -2  13 1072.38 315.402   1
  -2   2 -13 2197.19 344.632  16
  -2   2 -13 1515.47 514.016  20
  -2   2 -14-160.981 268.824  16
   2  -2  14 438.394 259.369  26
   2  -2  14 33.1035 205.645  10
  -2   2 -15 676.852 267.643  16
   2  -2  15 478.796 263.446  26
   2  -2  15 169.806 201.733  10
  -2   2 -16 100.006 265.591  16
   2  -2  16 89.2039 195.666  26
   2  -2  16 610.028 244.431  10
  -2   2 -17 117.836 229.044  16
   2  -2  17 187.240 193.701  26
  -2   2 -18 303.785 210.746  16
   2  -2  18-106.193 154.250  26
  -2   2 -18 266.374 170.152  11
  -2   2 -19 1327.08 211.220  16
   2  -2  19 823.084 154.920  26
  -2   1  17 461.360 176.470  10
   2  -1 -17 382.588 234.989  13
  -2   1  16 1313.52 269.431  10
   2  -1 -16 2135.29 343.060  13
  -2   1  15-55.6871 233.872  10
  -2   1  15 30.6539 219.380  19
  -2   1  14 563.027 269.023  19
  -2   1  14 18.9821 248.277  10
  -2   1  14-130.797 316.452  14
  -2   1  13 934.189 271.293  19
  -2   1  13 631.845 339.327  14
  -2   1  13 907.814 288.735  10
   2  -1 -12 577.167 455.611  20
  -2   1  12 267.949 331.714  21
  -2   1  12 52.2419 241.562  10
  -2   1  12 269.603 235.681  19
  -2   1  12-146.123 310.048  14
   2  -1 -12 9.48525 298.258   3
  -2   1  11 819.055 241.261  12
   2  -1 -11 1207.54 496.404  20
  -2   1  11 594.519 334.557  21
  -2   1  11 677.175 246.647  10
  -2   1  11 742.280 230.479  19
  -2   1  11 1029.83 350.880  14
   2  -1 -11 1227.34 410.260   3
  -2   1  10-288.608 402.906  14
   2  -1 -10 160.731 278.424   3
   2  -1 -10-138.217 406.574  20
  -2   1  10-392.266 291.326  21
   2  -1  -9 4189.46 545.692   3
   2  -1  -9 3619.05 622.266  20
  -2   1   9 4585.38 540.026  21
   2  -1  -8 468.722 274.584   3
  -2   1   8 770.928 320.549  21
   2  -1  -8 1309.42 447.432  20
   2  -1  -7 48922.7 1450.43   3
  -2   1   7 49786.4 1390.42  21
   2  -1  -6 4221.83 432.240   3
  -2   1   6 4883.26 452.991  21
  -2   1   6 4455.56 292.511  25
   2  -1  -6 3931.89 426.731   5
   2  -1  -5 124.222 226.433   3
  -2   1   5 338.393 91.0535   1
  -2   1   5 238.204 228.094  21
  -2   1   5 210.642 146.756  25
   2  -1  -5 321.722 244.439   5
   2  -1  -4 12359.5 590.174   3
  -2   1   4 12251.3 270.566   1
   2  -1  -4 11727.1 511.818   4
  -2   1   4 13135.2 569.436  21
  -2   1   4 12116.0 427.657  25
   2  -1  -4 12095.0 517.017   5
   2  -1  -3 26141.2 678.662   4
   2  -1  -3 26352.2 754.537   3
  -2   1   3 24894.6 700.974  21
  -2   1   3 25685.2 594.179  25
   2  -1  -3 27251.6 688.963   5
  -2   1   2 162867. 1558.81   2
   2  -1  -2 159044. 2035.61   3
   2  -1  -2 158642. 1894.60   4
  -2   1   2 159060. 1956.32  21
  -2   1   2 159750. 1843.78  25
   2  -1  -2 160686. 1907.61   5
  -2   1   1 182426. 1836.46   2
   2  -1  -1 187247. 1993.42   4
   2  -1  -1 185040. 2156.60   3
  -2   1   1 186138. 2034.80  21
  -2   1   1 187914. 2059.95  25
   2  -1  -1 187157. 2006.28   5
  -2   1   0 158018. 1815.64  25
   2  -1   0 157827. 1528.82   1
  -2   1   0 155437. 1655.87   2
  -2   1   0 156710. 1640.76  21
   2  -1   1 6749.17 254.817   1
  -2   1  -1 6791.15 265.922   2
  -2   1  -1 6208.85 173.829  21
   2  -1   2 93396.0 1236.91   6
   2  -1   2 95062.3 966.497  22
  -2   1  -2 95672.1 1060.03  20
   2  -1   2 93660.9 1266.52   1
  -2   1  -2 93781.8 1226.64   2
   2  -1   3 33996.1 520.690  22
  -2   1  -3 33145.4 611.574  20
  -2   1  -3 34450.0 680.511   2
   2  -1   3 33791.4 752.187   1
  -2   1  -3 33484.0 764.660  25
   2  -1   4 5808.10 255.651  22
  -2   1  -4 6141.29 322.831  20
   2  -1   4 6415.59 246.034  21
   2  -1   4 6196.94 377.278   1
  -2   1  -4 6389.48 328.596   2
  -2   1  -4 5944.53 365.154  25
  -2   1  -5 86039.5 1447.19  20
   2  -1   5 88049.3 1260.33  22
   2  -1   5 87136.8 1205.27  21
  -2   1  -5 88082.4 1572.59   3
   2  -1   5 84938.4 1519.03   1
  -2   1  -5 86780.8 1474.81  25
  -2   1  -6 2805.00 348.707  20
   2  -1   6 3175.66 265.133  21
  -2   1  -6 3046.59 375.395   3
   2  -1   6 2909.46 344.757   1
  -2   1  -7 1446.09 288.833  20
   2  -1   7 1379.64 229.005  21
   2  -1   7 1746.68 319.023   1
  -2   1  -7 2103.68 360.500   3
  -2   1  -8 32.4752 241.567  20
   2  -1   8 185.695 182.792  21
   2  -1   8 50.5888 234.119   1
  -2   1  -8 44.1709 284.595   3
  -2   1  -9 1570.82 354.939  20
   2  -1   9 1724.92 298.395  21
   2  -1   9 2163.69 359.050   1
  -2   1  -9 1776.06 368.045   3
  -2   1 -10 10342.3 768.239  20
   2  -1  10 11177.0 650.716  21
   2  -1  10 12151.4 758.195   1
  -2   1 -10 11295.4 806.172   3
  -2   1 -11 34541.0 1509.20  20
   2  -1  11 36349.6 1239.41  21
  -2   1 -11 34289.3 1479.17   3
   2  -1  11 34894.1 1303.32   1
  -2   1 -12 11980.6 944.786  20
   2  -1  12 11312.0 759.025  21
   2  -1  12 11230.1 583.514  27
  -2   1 -12 11140.8 534.486  16
   2  -1  12 12066.0 807.231   1
  -2   1 -12 11154.1 910.062   3
  -2   1 -13 1166.81 426.058  20
   2  -1  13 1557.59 391.242  21
   2  -1  13 2343.58 306.768  26
   2  -1  13 2280.50 326.373  10
  -2   1 -13 2219.18 329.631  16
   2  -1  13 3195.33 471.599   1
   2  -1  14 4279.33 408.950  10
  -2   1 -14 5197.64 757.936  20
  -2   1 -14 3868.50 377.526  16
   2  -1  14 3793.18 388.310  26
  -2   1 -15 973.954 281.372  16
   2  -1  15 966.578 259.114  26
   2  -1  15 408.657 202.550  10
  -2   1 -16 879.178 275.445  16
   2  -1  16 518.578 228.152  26
  -2   1 -17 296.102 239.103  16
   2  -1  17 15.8611 193.966  26
  -2   1 -18 1000.65 244.054  16
   2  -1  18 977.975 208.455  26
  -2   1 -18 436.610 202.978  11
  -2   1 -19-450.441 168.772  16
  -2   1 -19-222.052 163.542  11
  -2   0  18 78.8054 116.065  10
   2   0 -18 58.1260 132.496  13
  -2   0  17 48.8228 172.661  10
   2   0 -17-149.911 207.321  13
  -2   0  16 4007.24 363.413  10
   2   0 -16 3577.13 393.212  13
  -2   0  15 11.2596 225.022  10
  -2   0  15-35.1647 202.867  19
  -2   0  14 3897.12 394.100  19
  -2   0  14 3918.92 424.589  10
  -2   0  14 3889.84 455.502  14
  -2   0  13-132.976 221.157  19
  -2   0  13-417.252 318.868  14
  -2   0  13-241.533 262.301  10
   2   0 -12 438.755 399.605  20
  -2   0  12 357.349 321.454  21
  -2   0  12 21.2649 251.879  10
  -2   0  12 329.433 226.776  19
  -2   0  12 262.544 285.313  14
   2   0 -12-446.937 415.885   3
  -2   0  11 1602.89 308.537  10
  -2   0  11 1261.20 341.180  14
   2   0 -11 698.372 351.220   3
   2   0 -11 352.243 383.025  20
  -2   0  11 1553.30 405.634  21
  -2   0  10 625.804 387.556  14
   2   0 -10 687.091 290.562   3
   2   0 -10 1330.28 480.141  20
  -2   0  10 1250.57 349.146  21
   2   0  -9 566.601 311.853   3
   2   0  -9 447.811 382.058  20
  -2   0   9 461.463 280.220  21
   2   0  -8 591.488 292.714   3
   2   0  -8 851.524 384.171  20
  -2   0   8 756.533 306.322  21
   2   0  -7 13455.5 698.143   5
   2   0  -7 12991.9 740.640   3
   2   0  -7 14303.6 914.543  20
  -2   0   7 12815.2 714.493  21
   2   0  -6 23348.9 838.940   5
  -2   0   6 23225.6 587.995   1
   2   0  -6 22442.7 883.249   3
   2   0  -6 25158.7 1087.37  20
  -2   0   6 23312.1 875.548  21
  -2   0   5 87480.2 1151.07   1
   2   0  -5 85250.7 1513.97   4
   2   0  -5 88213.1 1653.41   3
  -2   0   5 87141.4 1606.40  21
  -2   0   5 87705.3 1097.34  25
   2   0  -5 88891.1 1538.98   5
  -2   0   4 930.801 123.887  25
  -2   0   4 720.795 87.2263   2
   2   0  -4 680.221 193.226   5
  -2   0   4 693.970 113.508   1
   2   0  -4 1218.01 224.924   4
   2   0  -4 688.699 232.419   3
  -2   0   4 1014.27 253.522  21
   2   0  -3 163824. 2131.09   3
  -2   0   3 164077. 1622.89   1
  -2   0   3 165837. 1654.88   2
  -2   0   3 164672. 2131.17  21
  -2   0   3 166139. 1730.19  25
   2   0  -3 168950. 2056.67   5
  -2   0   2 42.5664 96.1804  25
   2   0  -2 17.6376 75.5841  23
   2   0  -2 37.2971 144.576   3
  -2   0   2 58.7412 88.7759   2
  -2   0   2 123.615 45.4621   1
  -2   0   2 18.4634 178.666  21
  -2   0   1 19971.2 403.976  25
  -2   0   1 19626.5 386.827   2
   2   0  -1 19288.9 452.205   3
  -2   0   1 19981.7 488.201  21
  -2   0   0 154813. 1658.85  25
  -2   0   0 153932. 1625.67   2
  -2   0   0 155983. 1658.67  21
  -2   0  -1 86339.5 1129.65  25
  -2   0  -1 89202.6 1074.10   2
  -2   0  -1 86316.4 991.035  21
  -2   0  -2 4231.28 222.375   2
   2   0   2 4428.19 199.554  22
   2   0   2 4606.90 243.592  24
   2   0   2 4487.71 176.644   6
   2   0   3 31959.6 583.141  22
  -2   0  -3 32137.3 550.151  20
  -2   0  -3 33410.4 631.041   2
  -2   0  -3 33780.8 699.485   3
   2   0   3 31559.2 677.156  24
  -2   0  -4 929.569 180.525  20
   2   0   4 848.814 186.892  22
  -2   0  -4 735.827 177.107   2
  -2   0  -4 453.135 221.545   3
  -2   0  -5 1960.64 267.908  20
   2   0   5 2168.15 237.861  22
  -2   0  -5 1682.99 193.418   2
  -2   0  -5 2109.23 298.244   3
  -2   0  -6 1123.53 262.023  20
   2   0   6 1472.50 230.135  22
   2   0   6 1586.64 229.108  21
  -2   0  -6 1567.21 291.151   3
   2   0   7-48.9412 176.377  21
  -2   0  -7 196.896 238.734  20
  -2   0  -7-18.7615 247.226   3
   2   0   7-112.837 220.928   1
   2   0   8 1807.20 282.095  21
  -2   0  -8 1390.73 338.050  20
  -2   0  -8 1709.73 334.349   3
   2   0   8 1096.57 298.969   1
  -2   0  -9 10474.5 717.233  20
   2   0   9 10375.8 595.126  21
   2   0   9 11478.6 684.101   1
  -2   0  -9 11261.6 740.661   3
   2   0  10 231.716 218.616  21
  -2   0 -10 165.782 333.444  20
   2   0  10 85.4770 236.469   1
  -2   0 -10-63.1578 289.422   3
   2   0  11 533.109 261.419  21
  -2   0 -11 970.434 401.274  20
   2   0  11 691.692 275.058   1
  -2   0 -11 770.425 370.068   3
  -2   0 -12 4212.40 630.913  20
   2   0  12 4027.46 495.310  21
  -2   0 -12 4097.79 616.830   3
   2   0  12 5288.91 558.215   1
   2   0  13 4860.72 569.788  21
  -2   0 -13 4121.57 696.176  20
  -2   0 -13 5530.35 414.544  16
  -2   0 -13 6124.51 734.235   3
   2   0  13 6441.95 626.959   1
   2   0  13 5195.28 422.471  26
   2   0  14 155.742 263.069  21
  -2   0 -14-23.7207 388.955  20
   2   0  14 218.111 238.089  26
  -2   0 -14-233.441 379.711   3
  -2   0 -14-105.682 234.658  16
  -2   0 -15 2750.38 345.044  16
   2   0  15 2571.91 338.647  26
  -2   0 -16 8320.29 508.250  16
   2   0  16 8133.31 532.311  26
  -2   0 -17 206.204 213.689  16
   2   0  17 243.007 214.963  26
  -2   0 -18 751.820 213.495  16
   2   0  18 302.300 167.388  26
  -2   0 -18 606.275 243.089  11
  -2   0 -19-6.28477 141.335  16
  -2   0 -19 22.0556 159.639  11
   2   0  19 84.4375 126.366  26
  -2  -1  17 2107.68 273.158  10
   2   1 -17 1971.53 260.237  13
  -2  -1  16 648.829 247.809  10
   2   1 -16 498.296 230.422  13
  -2  -1  16 726.268 211.294  19
  -2  -1  15-329.460 255.440  10
  -2  -1  15 126.737 198.871  19
  -2  -1  14 457.900 269.522  19
  -2  -1  14 567.620 330.730  14
   2   1 -14 746.924 233.293  16
  -2  -1  14 553.480 276.170  10
   2   1 -13 524.848 230.064  16
  -2  -1  13 96.2415 282.203  14
  -2  -1  13 433.389 265.292  10
  -2  -1  12 10568.5 626.764  10
   2   1 -12 8165.13 816.994   3
   2   1 -12 10496.3 515.954  16
  -2  -1  12 9125.68 609.833  14
   2   1 -12 9958.20 1048.64  20
  -2  -1  12 12006.8 966.139  21
  -2  -1  11 528.428 233.125  10
   2   1 -11 913.082 354.337   3
   2   1 -11 330.841 424.473  20
  -2  -1  11 1004.18 358.894  21
  -2  -1  11 613.523 299.085  14
   2   1 -11 608.398 187.827  16
   2   1 -10 506.163 258.263   3
   2   1 -10 716.561 433.976  20
  -2  -1  10 473.238 305.813  21
  -2  -1  10 121.955 325.571  14
  -2  -1   9 2357.66 410.631  21
   2   1  -9 1492.71 456.378  20
   2   1  -9 1925.46 397.496   3
   2   1  -8 13305.0 933.879  20
  -2  -1   8 15349.0 824.565  21
   2   1  -8 15056.6 848.719   3
   2   1  -7 807.595 388.147  20
  -2  -1   7 285.529 238.205  21
   2   1  -7 526.760 272.508   5
   2   1  -7 641.742 304.598   3
  -2  -1   7 319.763 129.544   1
   2   1  -6 5542.89 580.893  20
  -2  -1   6 6076.30 478.469  21
   2   1  -6 6308.17 464.510   5
  -2  -1   6 6636.65 349.950   1
   2   1  -6 6606.82 495.747   3
  -2  -1   6 5780.33 266.433   2
  -2  -1   5 6589.87 460.601  21
   2   1  -5 7099.34 583.229  20
   2   1  -5 6950.70 424.447   5
  -2  -1   5 6946.38 328.116   1
   2   1  -5 6546.68 451.643   3
  -2  -1   5 6757.24 277.125   2
   2   1  -5 6085.14 415.038   4
   2   1  -4 40719.3 1166.16  20
  -2  -1   4 39702.3 979.541  21
   2   1  -4 39757.6 890.643   5
  -2  -1   4 39141.9 678.063   2
   2   1  -4 40438.3 905.532   4
   2   1  -4 40455.7 961.664   3
  -2  -1   4 39273.0 731.428   1
  -2  -1   3 38024.4 872.272  21
   2   1  -3 40269.0 1042.69  20
   2   1  -3 37701.4 789.403   5
  -2  -1   3 37408.2 638.962   2
   2   1  -3 37698.7 823.324   3
   2   1  -3 39047.1 803.876   4
  -2  -1   3 37033.6 643.629   1
  -2  -1   2 197.326 112.072   2
  -2  -1   2 213.600 99.0676   1
   2   1  -2 197.199 147.527   3
  -2  -1   2 311.105 204.395  21
   2   1  -2-142.052 231.991  20
   2   1  -1 14737.4 313.293  23
  -2  -1   1 14134.1 258.039  25
  -2  -1   1 13474.5 344.066   2
   2   1  -1 13269.7 326.266   3
  -2  -1   1 13769.4 289.770   1
  -2  -1   1 13763.2 430.258  21
   2   1  -1 14320.2 473.280  20
   2   1   0 777.413 97.0113  23
  -2  -1   0 956.404 106.390  25
   2   1   0 881.976 66.7968   3
  -2  -1   0 935.665 124.807   2
   2   1   0 899.280 143.891  20
  -2  -1   0 789.649 139.809  21
   2   1   1 16933.1 431.212  22
  -2  -1  -1 16872.3 391.865   2
  -2  -1  -1 16068.3 386.198  21
   2   1   1 16209.8 326.737  20
   2   1   2 6560.39 231.777  24
  -2  -1  -2 6707.81 258.206   2
  -2  -1  -2 6670.71 232.945   3
   2   1   2 7026.04 289.139  22
  -2  -1  -3 797.328 168.504   3
  -2  -1  -3 662.989 148.200   2
   2   1   3 731.046 174.361  22
  -2  -1  -4 15270.0 522.367   3
  -2  -1  -4 15268.2 428.240   2
   2   1   4 15605.5 496.990  22
  -2  -1  -5 36568.0 926.562   3
  -2  -1  -5 37378.5 706.494   2
   2   1   5 37444.4 833.997  22
  -2  -1  -6 6601.65 299.809   2
  -2  -1  -6 6387.56 469.326   3
   2   1   6 5718.11 378.570  22
   2   1   7 23037.9 563.236  23
  -2  -1  -7 23776.0 898.206   3
   2   1   7 22778.7 762.255  22
   2   1   7 24138.6 772.358  21
   2   1   8 24049.4 568.130  23
  -2  -1  -8 24354.2 979.249   3
   2   1   8 24015.1 853.189  22
   2   1   8 23226.4 822.979  21
   2   1   9 37612.0 1208.22   1
  -2  -1  -9 39173.7 1344.95   3
  -2  -1  -9 37397.4 1360.92  20
   2   1   9 39568.7 1152.83  21
  -2  -1 -10 2379.99 436.719   3
   2   1  10 2711.59 391.507   1
   2   1  10 2556.76 379.618  21
  -2  -1 -10 2400.69 459.982  20
  -2  -1 -11 366.610 330.622   3
   2   1  11-188.920 238.309   1
  -2  -1 -11 546.205 353.531  20
   2   1  11 418.798 291.782  21
  -2  -1 -12 6267.36 702.073   3
   2   1  12 5613.58 561.802   1
  -2  -1 -12 4718.05 664.518  20
   2   1  12 5998.58 597.225  21
   2   1  13 1186.83 241.550  26
  -2  -1 -13 1504.16 294.469  16
  -2  -1 -13 1092.36 401.763   3
   2   1  13 1240.29 386.466  21
  -2  -1 -14 752.036 375.595   3
   2   1  14 685.574 235.044  26
  -2  -1 -14 863.311 253.149  16
  -2  -1 -14 217.741 277.193  13
   2   1  14 54.1805 309.415  21
  -2  -1 -14 759.567 442.628  20
   2   1  15 4036.86 396.105  26
  -2  -1 -15 4162.53 456.750  13
  -2  -1 -15 4432.78 398.697  16
   2   1  16-143.705 210.557  26
  -2  -1 -16-123.053 244.760  13
  -2  -1 -16-405.135 242.137  16
   2   1  17 200.389 203.754  26
  -2  -1 -17 713.555 226.284  16
  -2  -1 -17 450.492 240.568  13
  -2  -1 -18 704.384 249.540  11
   2   1  18 343.296 180.404  26
  -2  -1 -18 698.617 201.508  16
  -2  -1 -19 197.201 198.112  11
   2   1  19-170.967 134.972  26
  -2  -2  17 275.175 181.558  10
  -2  -2  16 468.301 237.142  10
   2   2 -16 177.581 162.579  16
   2   2 -16-140.596 216.902  13
  -2  -2  16 472.547 212.015  19
  -2  -2  15 1660.95 291.450  19
   2   2 -15 1299.35 242.097  16
  -2  -2  15 1962.82 336.590  10
   2   2 -14 89.1411 202.487  16
  -2  -2  14 183.332 282.506  14
  -2  -2  14 51.2729 274.030  10
  -2  -2  13 9047.88 594.480  14
   2   2 -13 8747.45 509.784  16
  -2  -2  13 9192.95 618.584  10
  -2  -2  12 301.840 255.606  10
   2   2 -12-179.941 301.354   3
   2   2 -12 189.682 225.594  16
  -2  -2  12 63.8781 311.186  14
   2   2 -12-309.843 529.457  20
  -2  -2  12 306.874 301.597  21
  -2  -2  11 235.234 234.881  10
   2   2 -11 190.801 292.619   3
  -2  -2  11 406.903 273.976  14
   2   2 -11-104.954 212.459  16
  -2  -2  11 139.463 269.708  21
   2   2 -11 612.885 419.415  20
  -2  -2  10-166.873 201.850  10
   2   2 -10 123.564 284.903   3
   2   2 -10 122.529 362.896  20
  -2  -2  10 83.7267 279.333  21
  -2  -2  10-2.01926 283.951  14
   2   2  -9 2661.13 524.557  20
  -2  -2   9 3671.12 484.879  21
   2   2  -9 3198.26 469.054   3
   2   2  -8-178.939 373.797  20
  -2  -2   8 86.4837 277.425  21
  -2  -2   8-183.147 158.280   1
   2   2  -8 10.6273 237.409   3
   2   2  -7 211.093 334.858  20
  -2  -2   7 36.9022 243.848  21
   2   2  -7 163.478 232.811   5
   2   2  -7 227.179 264.304   3
  -2  -2   7 193.741 157.762   1
   2   2  -6 8095.49 672.488  20
  -2  -2   6 7008.30 503.728  21
   2   2  -6 6551.40 449.151   5
  -2  -2   6 6648.95 344.110   2
   2   2  -6 6623.78 491.060   3
  -2  -2   6 6828.52 395.225   1
   2   2  -6 6875.57 468.554   4
   2   2  -5 4497.43 486.297  20
  -2  -2   5 4178.97 389.177  21
   2   2  -5 4084.39 343.889   5
  -2  -2   5 4105.30 264.969   2
   2   2  -5 4283.10 381.799   3
  -2  -2   5 4261.58 304.123   1
   2   2  -5 4534.72 356.344   4
  -2  -2   4 25541.7 797.935  21
   2   2  -4 27150.9 956.355  20
   2   2  -4 25303.3 694.105   5
   2   2  -4 26009.6 763.120   3
  -2  -2   4 25197.8 648.247   1
   2   2  -4 26806.8 718.297   4
   2   2  -3 34028.3 752.273   4
   2   2  -3 33758.7 771.991   3
  -2  -2   3 33017.1 699.208   1
   2   2  -3 33992.4 985.967  20
  -2  -2   3 33870.7 843.241  21
  -2  -2   2 24145.6 541.660   2
   2   2  -2 22177.9 544.811   3
  -2  -2   2 23552.0 531.121   1
   2   2  -2 24399.8 751.448  20
  -2  -2   2 23468.4 643.083  21
  -2  -2   1 5242.13 254.599   2
  -2  -2   1 5198.66 243.736   1
   2   2  -1 4705.33 194.399   3
  -2  -2   1 5342.57 308.776  21
   2   2  -1 5166.50 339.195  20
  -2  -2   0 36633.1 647.395   2
  -2  -2   0 37087.8 634.667   1
  -2  -2   0 38073.9 704.744  21
   2   2   0 37796.7 744.671  20
   2   2   1 14453.9 446.491  22
  -2  -2  -1 14179.0 381.164   2
  -2  -2  -1 14218.9 235.783   3
   2   2   1 14352.0 401.838  20
  -2  -2  -1 14458.4 408.734  21
  -2  -2  -2 349.042 130.492   2
  -2  -2  -2 381.695 105.735   3
   2   2   2 550.438 159.854  22
   2   2   3 3728.85 226.255  23
  -2  -2  -3 4243.75 240.032   2
  -2  -2  -3 3990.15 250.310   3
   2   2   3 3963.83 294.017  22
   2   2   4 37404.3 681.977  23
  -2  -2  -4 37310.6 821.609   3
  -2  -2  -4 36731.9 678.483   2
   2   2   4 36896.2 825.342  22
   2   2   5 21599.6 524.591  23
  -2  -2  -5 22567.1 720.269   3
  -2  -2  -5 22537.1 520.127   2
   2   2   5 22556.2 684.431  22
   2   2   6 10853.1 364.746  23
  -2  -2  -6 10434.9 569.012   3
  -2  -2  -6 10230.3 353.153   2
   2   2   6 10431.3 510.742  22
  -2  -2  -7 29982.8 1006.03   3
  -2  -2  -7 30532.4 630.972   2
   2   2   7 28668.8 886.211  22
  -2  -2  -8 3502.97 436.138   3
   2   2   8 3632.39 392.128  21
   2   2   8 3342.63 389.738  22
  -2  -2  -9 8569.03 675.994   3
   2   2   9 8446.99 583.004  21
  -2  -2 -10 14045.1 895.138   3
   2   2  10 13745.3 767.367   1
   2   2  10 14725.2 791.877  21
  -2  -2 -11 118.029 309.331   3
   2   2  11 458.755 254.345   1
   2   2  11 312.594 248.936  21
  -2  -2 -11 428.878 381.933  20
   2   2  12 31.9250 214.356   1
  -2  -2 -12 348.737 347.377   3
   2   2  12 211.628 260.276  21
  -2  -2 -12 344.836 346.296  20
   2   2  13 6144.54 455.044  26
  -2  -2 -13 5996.94 401.595  16
  -2  -2 -13 6171.69 755.195   3
   2   2  13 4700.23 575.078  21
  -2  -2 -13 6186.19 798.284  20
  -2  -2 -14 2981.97 592.927   3
   2   2  14 2310.81 332.974  26
  -2  -2 -14 1770.16 265.945  16
  -2  -2 -14 2955.14 425.315  13
   2   2  14 2643.50 500.889  21
  -2  -2 -14 1853.06 607.707  20
   2   2  15 44.3083 226.673  26
  -2  -2 -15 251.235 284.302  13
  -2  -2 -15 218.422 222.825  16
   2   2  16 965.372 256.999  26
  -2  -2 -16 573.454 300.817  13
  -2  -2 -16 1220.56 249.931  16
   2   2  17 1315.47 266.387  26
  -2  -2 -17 1622.25 319.143  13
   2   2  18-92.8298 155.620  26
  -2  -2 -18-3.61720 202.112  13
  -2  -2 -18-255.921 224.288  11
   2   2  19-115.657 124.169  26
  -2  -2 -19-124.847 185.259  11
  -2  -3  17 180.147 178.170  10
   2   3 -17-134.525 142.590  16
  -2  -3  16 718.323 212.744  19
  -2  -3  16 374.427 247.109  10
   2   3 -16 715.598 199.053  16
  -2  -3  15 209.363 220.198  19
  -2  -3  15 363.053 265.474  10
   2   3 -15 103.638 205.794  16
  -2  -3  14 4310.48 463.617  10
  -2  -3  14 3477.62 405.325  14
   2   3 -14 4345.91 393.728  16
  -2  -3  13-114.823 292.002  10
  -2  -3  13 309.267 282.143  14
   2   3 -13 47.3179 242.363  16
  -2  -3  12 8563.18 599.244  10
  -2  -3  12 8327.43 793.919  21
   2   3 -12 10176.6 1102.98  20
  -2  -3  12 8603.25 557.825  14
   2   3 -12 9035.49 519.635  16
  -2  -3  11-85.5270 240.023  10
   2   3 -11-6.24396 213.729  16
  -2  -3  11-160.142 261.366  14
   2   3 -11 1058.93 487.982  20
  -2  -3  11 702.579 384.076  21
  -2  -3  10 5264.62 443.300  10
   2   3 -10 4540.07 585.617   3
   2   3 -10 4250.41 700.197  20
  -2  -3  10 4657.40 563.162  21
   2   3 -10 5148.03 376.258  16
  -2  -3  10 5006.05 404.080  14
   2   3  -9 3801.65 493.340   3
  -2  -3   9 3975.57 495.175  21
   2   3  -9 3079.05 581.211  20
   2   3  -8 7127.95 541.190   5
  -2  -3   8 8396.45 524.487   1
   2   3  -8 7921.06 628.029   3
  -2  -3   8 8572.45 647.850  21
   2   3  -8 9038.08 816.073  20
   2   3  -7 724.258 265.142   5
  -2  -3   7 477.169 183.611   1
   2   3  -7 645.555 297.091   3
  -2  -3   7 454.035 152.116   2
  -2  -3   7 445.398 262.710  21
   2   3  -7 385.728 338.493  20
   2   3  -6 868.544 240.449   5
   2   3  -6 521.641 254.547   3
  -2  -3   6 779.827 221.238   1
   2   3  -6 739.759 237.736   4
   2   3  -6 798.428 340.683  20
  -2  -3   6 387.331 242.153  21
  -2  -3   5 2431.65 280.180   1
   2   3  -5 2343.99 322.267   3
   2   3  -5 2503.09 296.852   4
   2   3  -5 2783.84 296.655   5
   2   3  -5 3045.15 443.797  20
  -2  -3   5 2506.12 335.923  21
   2   3  -4-60.9486 199.105   3
   2   3  -4 33.7427 160.927   5
  -2  -3   4-43.7129 166.774   1
   2   3  -4 173.824 167.240   4
   2   3  -4 144.294 308.546  20
  -2  -3   4 93.0199 223.768  21
   2   3  -3 16070.2 547.449   3
  -2  -3   3 16420.2 544.463   1
  -2  -3   3 16414.7 603.683  21
   2   3  -3 16603.4 738.088  20
   2   3  -2 105755. 1067.65  25
  -2  -3   2 101382. 1466.07   1
  -2  -3   2 103339. 1555.34  21
   2   3  -2 105890. 1778.69  20
  -2  -3   1 12383.2 427.338   1
  -2  -3   1 11974.4 457.945  21
   2   3  -1 12594.9 542.653  20
  -2  -3   0 255818. 2722.57   1
  -2  -3   0 255466. 2683.66   2
  -2  -3   0 253203. 2748.79  21
   2   3   0 254828. 2901.64  20
   2   3   1 41889.8 854.621  22
  -2  -3  -1 38614.0 611.592   3
  -2  -3  -1 40115.9 774.372   1
  -2  -3  -1 39736.3 734.336   2
   2   3   1 38967.3 827.942  20
  -2  -3  -2 2959.83 232.413   2
  -2  -3  -2 2477.65 198.168   3
   2   3   2 3055.74 288.566  20
   2   3   2 3268.94 296.817  22
  -2  -3  -3 2511.99 164.115   6
  -2  -3  -3 1955.92 219.257   2
  -2  -3  -3 2338.57 234.926   3
   2   3   3 2434.24 305.935  22
  -2  -3  -4 181560. 2020.88   2
   2   3   4 187115. 2324.40  22
  -2  -3  -5 236606. 2960.02   3
  -2  -3  -5 238378. 2522.24   2
   2   3   5 237840. 2921.19  22
  -2  -3  -6 45890.5 790.798   2
  -2  -3  -6 46659.3 1173.57   3
   2   3   6 44907.8 1099.21  22
  -2  -3  -7 4633.57 458.089   3
  -2  -3  -7 4940.77 243.534   2
   2   3   7 5211.17 432.897  22
  -2  -3  -8 291.935 294.929   3
   2   3   8 162.809 237.424  22
   2   3   8 194.817 277.770  21
  -2  -3  -9 3676.68 487.862   3
   2   3   9 3439.11 423.101  22
   2   3   9 3454.59 427.546  21
  -2  -3 -10 130.380 269.495   3
   2   3  10 664.327 312.769  21
  -2  -3 -11 95.6397 309.703   3
   2   3  11-83.7293 226.652   1
   2   3  11 109.157 267.272  21
  -2  -3 -12 1372.89 407.347   3
   2   3  12 1150.20 237.418  26
   2   3  12 1341.18 356.977  21
  -2  -3 -12 426.759 362.790  20
   2   3  13 270.398 198.363  26
  -2  -3 -13 408.281 349.895   3
  -2  -3 -13 214.128 292.178  13
   2   3  13 63.0495 260.581  21
  -2  -3 -13 1030.26 458.403  20
   2   3  14 2089.92 314.149  26
  -2  -3 -14 2832.92 595.905   3
  -2  -3 -14 1496.43 492.880  20
   2   3  14 2647.29 496.485  21
  -2  -3 -14 2609.04 428.094  13
  -2  -3 -15 218.784 306.079  13
   2   3  15 114.080 216.658  26
  -2  -3 -16-262.954 295.642  13
   2   3  16 276.800 203.657  26
  -2  -3 -17 1723.74 326.215  13
   2   3  17 1582.01 266.901  26
  -2  -3 -18 449.764 264.771  11
  -2  -3 -18 686.046 242.808  13
   2   3  18 196.361 169.555  26
   2   3  19 158.170 131.368  26
  -2  -3 -19-98.3059 162.271  13
  -2  -4  17-249.433 150.164  19
  -2  -4  17-119.913 191.328  10
   2   4 -17 294.746 157.819  16
  -2  -4  16 114.003 191.327  19
  -2  -4  16 216.873 213.542  10
   2   4 -16-98.1680 184.804  16
  -2  -4  15 750.671 277.366  10
   2   4 -15 1065.40 257.704  16
  -2  -4  14 3287.06 402.164  10
   2   4 -14 4049.05 394.888  16
  -2  -4  13 10466.7 651.509  10
  -2  -4  13 8819.76 572.673  14
   2   4 -13 9705.72 550.047  16
  -2  -4  12 128.320 268.446  10
  -2  -4  12-578.539 346.532  21
   2   4 -12 282.134 402.737  20
   2   4 -12 204.359 245.299  16
  -2  -4  12 225.182 267.576  14
  -2  -4  11 6943.63 531.397  10
  -2  -4  11 6973.89 697.895  21
   2   4 -11 7263.15 907.868  20
   2   4 -11 7389.18 480.755  16
  -2  -4  11 8092.52 507.134  14
  -2  -4  10 6085.11 472.334  10
  -2  -4  10 5506.18 596.919  21
   2   4 -10 5445.74 759.471  20
  -2  -4  10 6326.50 439.256  14
   2   4 -10 5577.95 391.220  16
  -2  -4   9 6602.58 515.581   1
   2   4  -9 5761.74 714.670  20
  -2  -4   9 6627.98 601.683  21
  -2  -4   8 20343.5 858.901   1
   2   4  -8 21627.1 1228.37  20
  -2  -4   8 20916.4 981.962  21
   2   4  -7 34892.9 1019.93   5
  -2  -4   7 35654.0 1097.25   1
  -2  -4   7 35793.3 1187.70  21
   2   4  -7 36010.1 1477.88  20
   2   4  -6 3035.80 320.374   5
   2   4  -6 2275.38 317.089   4
  -2  -4   6 2483.81 315.223   1
  -2  -4   6 2938.05 377.974  21
   2   4  -6 3167.47 506.866  20
   2   4  -5 2392.36 271.307   5
   2   4  -5 2754.04 294.076   4
  -2  -4   5 2606.50 318.105   1
   2   4  -5 3417.60 490.130  20
  -2  -4   5 2820.90 347.889  21
   2   4  -4 800.370 189.283   5
  -2  -4   4 744.027 222.370   1
   2   4  -4 1049.92 198.151   4
   2   4  -4 800.640 339.982  20
  -2  -4   4 582.434 232.499  21
  -2  -4   3 23085.0 709.129   1
  -2  -4   3 21483.4 715.608  21
   2   4  -3 22444.6 885.604  20
   2   4  -3 20968.5 423.449  25
  -2  -4   2 4178.45 328.904   1
  -2  -4   2 4204.92 344.778  21
   2   4  -2 3906.04 413.554  20
   2   4  -2 3744.01 201.218  25
  -2  -4   1 51355.8 1025.30   1
  -2  -4   1 52193.7 1019.48  21
   2   4  -1 52311.2 1199.62  20
   2   4  -1 53939.7 832.880  25
  -2  -4   0 64018.0 1149.67   1
  -2  -4   0 64762.5 1130.92  21
   2   4   0 66895.3 1301.52  20
   2   4   0 65022.1 1222.90  22
  -2  -4   0 67524.6 828.669  24
  -2  -4  -1 135832. 1756.15   2
  -2  -4  -1 136555. 1846.34   1
   2   4   1 139650. 1989.86  20
   2   4   1 135229. 1895.29  22
  -2  -4  -2 17759.2 528.268   3
  -2  -4  -2 18540.0 543.309   2
   2   4   2 19236.4 662.359  20
  -2  -4  -3 42842.2 761.754   6
  -2  -4  -3 42799.2 827.221   2
  -2  -4  -3 43861.5 900.769   3
   2   4   3 41783.7 961.613  22
  -2  -4  -4 246312. 2632.46   6
  -2  -4  -4 254904. 2705.93   2
  -2  -4  -4 250927. 3013.55   3
   2   4   4 246678. 3026.07  22
  -2  -4  -5 124046. 1592.59   2
  -2  -4  -5 120325. 1975.26   3
   2   4   5 119594. 1922.43  22
  -2  -4  -6 1799.91 178.366   2
  -2  -4  -6 2473.34 375.948   3
   2   4   6 2060.61 315.598  22
  -2  -4  -7-34.3326 94.4410   2
  -2  -4  -7-219.839 272.905   3
   2   4   7 182.816 256.506  22
  -2  -4  -8 2325.71 410.171   3
   2   4   8 2636.61 374.611  22
  -2  -4  -9 1431.53 361.451   3
   2   4   9 1646.18 362.582  21
   2   4   9 1422.30 347.555  22
  -2  -4 -10 451.817 321.128   3
   2   4  10 116.936 250.963  21
  -2  -4 -11 229.859 324.692   3
   2   4  11 84.9075 291.213  21
   2   4  12 170.486 291.208  21
  -2  -4 -12 382.993 350.816   3
  -2  -4 -12-44.0140 276.271  13
   2   4  12 96.3755 172.273  26
  -2  -4 -13 406.291 424.877  20
   2   4  13 181.259 313.275  21
  -2  -4 -13 740.088 422.926   3
  -2  -4 -13 179.823 266.901  13
   2   4  13 44.5890 197.838  26
   2   4  14 880.650 426.705  21
  -2  -4 -14 1243.77 497.254  20
   2   4  14 1108.83 257.073  26
  -2  -4 -14 864.515 359.218  13
  -2  -4 -14 1235.07 425.008   3
  -2  -4 -15 423.326 321.080  13
   2   4  15-175.941 211.075  26
  -2  -4 -16-285.301 303.523  13
   2   4  16-42.5763 193.553  26
  -2  -4 -17-14.8039 256.421  13
   2   4  17 448.579 210.371  26
  -2  -4 -18 841.669 266.596  11
  -2  -4 -18 1058.47 257.499  13
   2   4  18 637.467 188.348  26
  -2  -4 -19-139.138 190.989  11
   2   4  19 167.342 120.544  26
  -2  -4 -19-206.348 192.932  13
  -2  -5  17 4481.52 328.177  10
   2   5 -17 4399.56 287.279  16
  -2  -5  16 2728.59 304.620  19
   2   5 -16 2904.45 300.925  16
  -2  -5  16 2840.83 337.739  10
   2   5 -15 459.745 258.113  16
  -2  -5  15 590.517 275.802  10
   2   5 -14 9691.56 555.092  16
  -2  -5  14 9806.03 630.883  10
   2   5 -13 633.515 292.058  16
  -2  -5  13 771.692 256.900  14
  -2  -5  13 835.350 325.072  10
  -2  -5  12 2838.19 353.971  14
   2   5 -12 2145.54 350.143  16
  -2  -5  12 2603.60 401.768  10
  -2  -5  11 140.663 232.608  14
   2   5 -11 157.139 229.835  16
   2   5 -11-210.993 413.709  20
  -2  -5  11 63.0357 308.242  21
  -2  -5  11 1.07356 266.896  10
   2   5 -10 481.047 364.688  20
  -2  -5  10 263.710 243.600  10
  -2  -5  10 87.4012 216.149  14
   2   5 -10 163.593 241.121  16
  -2  -5  10 566.991 279.387  27
   2   5  -9 3333.69 627.457  20
  -2  -5   9 1888.82 380.269  21
  -2  -5   9 2384.81 363.366   1
  -2  -5   9 2661.22 343.758  10
   2   5  -9 2749.73 308.352  16
  -2  -5   9 3131.95 348.443   7
  -2  -5   8 878.704 248.637   1
  -2  -5   8 833.153 277.593  21
   2   5  -8 876.400 404.441  20
   2   5  -7-4.83708 170.765   5
  -2  -5   7 282.329 197.128   1
  -2  -5   7-9.49926 219.584  21
   2   5  -7 99.5064 351.918  20
   2   5  -6 18056.3 662.015   5
  -2  -5   6 16623.9 766.021   1
   2   5  -6 17312.4 677.445   4
  -2  -5   6 18005.4 823.549  21
   2   5  -6 17488.8 1014.50  20
   2   5  -5-62.6291 157.759   4
  -2  -5   5 196.674 233.518   1
   2   5  -5 90.2969 162.282   5
  -2  -5   5 129.462 228.412  21
   2   5  -5 115.356 321.675  20
   2   5  -4 3731.08 217.194  25
   2   5  -4 4158.65 281.516   5
   2   5  -4 3649.40 289.974   4
  -2  -5   4 4223.36 385.424   1
  -2  -5   4 4558.98 390.296  21
   2   5  -4 4107.23 505.452  20
   2   5  -3 418.666 134.164  25
  -2  -5   3 284.022 201.571   1
  -2  -5   3 323.509 200.790  21
   2   5  -3 244.915 287.517  20
   2   5  -2 39054.3 770.311  25
  -2  -5   2 38499.6 986.621   1
  -2  -5   2 39087.2 953.089  21
   2   5  -2 40693.7 1194.85  20
   2   5  -1 23041.6 775.561  22
   2   5  -1 22793.4 588.932  25
  -2  -5   1 23408.3 743.966   1
  -2  -5   1 22666.0 689.776  21
   2   5  -1 22840.1 846.798  20
   2   5   0 6870.72 434.037  22
  -2  -5   0 6830.96 274.961  24
  -2  -5   0 6610.49 414.747   1
   2   5   0 6688.50 488.121  20
   2   5   1 68537.4 1307.15  22
  -2  -5  -1 68424.2 1304.11   1
   2   5   1 69508.5 1438.58  20
  -2  -5  -2 36285.0 821.635   2
  -2  -5  -2 33467.5 840.621   3
  -2  -5  -2 34386.3 891.671   1
   2   5   2 36633.8 1016.06  20
   2   5   2 34691.6 905.513  22
  -2  -5  -3 42856.0 880.295   6
  -2  -5  -3 42712.8 993.866   3
  -2  -5  -3 43439.1 903.118   2
   2   5   3 44362.5 1046.52  22
  -2  -5  -4 146.881 173.563   6
  -2  -5  -4 39.7733 150.548   2
  -2  -5  -4 149.215 222.951   3
   2   5   4 9.76081 228.856  22
  -2  -5  -5 2698.77 255.808   6
  -2  -5  -5 3143.35 245.167   2
  -2  -5  -5 2776.22 354.411   3
   2   5   5 2655.19 331.274  22
  -2  -5  -6 35713.8 751.564   2
  -2  -5  -6 35551.6 1117.30   3
   2   5   6 33854.7 1036.21  22
  -2  -5  -7 6893.61 566.968   3
   2   5   7 7041.90 535.226  22
  -2  -5  -8 40714.6 1374.21   3
   2   5   8 40021.9 1239.18  22
  -2  -5  -9 40306.3 1458.42   3
   2   5   9 40552.7 1342.93  21
   2   5   9 41078.6 1340.19  22
  -2  -5 -10 14858.0 963.187   3
   2   5  10 15078.8 865.463  22
   2   5  10 14737.3 876.587  21
  -2  -5 -11 758.889 360.466   3
   2   5  11 564.546 322.021  21
   2   5  12 3870.04 362.460  26
  -2  -5 -12 3483.16 593.748   3
   2   5  12 4628.15 346.985  12
  -2  -5 -12 4449.19 467.641  13
   2   5  12 4569.99 578.178  21
   2   5  13 260.699 197.352  26
  -2  -5 -13 115.606 401.025   3
   2   5  13 92.1983 290.694  21
   2   5  13 338.688 184.521  12
  -2  -5 -13 216.110 287.585  13
  -2  -5 -14 100.424 396.319  20
  -2  -5 -14-96.3448 307.946  13
   2   5  14 191.114 233.960  26
  -2  -5 -15 357.893 320.127  13
   2   5  15 113.294 205.846  26
  -2  -5 -16 1373.88 376.271  13
   2   5  16 1547.98 281.976  26
  -2  -5 -17 268.995 273.813  11
  -2  -5 -17 55.2038 261.597  13
   2   5  17 77.8485 186.970  26
  -2  -5 -18-2.27792 221.963  11
  -2  -5 -18 156.178 222.614  13
   2   5  18 246.690 151.664  26
  -2  -5 -19 75.1298 179.753  11
   2   5  19 306.587 128.003  26
  -2  -5 -19 186.114 178.262  13
  -2  -6  17 1567.64 176.260  19
   2   6 -17 2109.88 221.025  16
  -2  -6  17 1658.86 226.363  10
   2   6 -16 3773.21 320.004  16
  -2  -6  16 4140.05 364.159  10
  -2  -6  16 3190.24 314.933  19
   2   6 -15 932.078 270.147  16
  -2  -6  15 1576.73 318.151  10
   2   6 -14 8334.43 535.588  16
  -2  -6  14 7443.18 560.550  10
   2   6 -13 370.603 283.557  16
  -2  -6  13-162.896 292.075  10
   2   6 -12 9713.33 583.038  16
  -2  -6  12 8425.14 495.975  14
  -2  -6  12 9663.47 653.956  10
  -2  -6  11 490.906 307.945  10
  -2  -6  11 793.745 242.873  14
   2   6 -11 486.823 271.157  16
  -2  -6  11 39.1692 276.433  27
  -2  -6  10 22977.4 886.754  27
   2   6 -10 21334.6 1425.52  20
  -2  -6  10 23121.6 1154.93  21
  -2  -6  10 22981.4 927.552  10
   2   6 -10 22773.0 798.926  16
  -2  -6  10 24472.0 897.741   7
  -2  -6   9 81.4702 240.473  27
   2   6  -9-357.901 407.654  20
  -2  -6   9-178.251 252.948  21
  -2  -6   9 54.8016 209.298   1
  -2  -6   9 568.708 261.661  10
   2   6  -9-176.204 211.473  16
  -2  -6   9 38.0975 198.818   7
  -2  -6   8 11309.1 718.392   1
  -2  -6   8 11493.5 742.535  21
   2   6  -8 11440.3 986.701  20
  -2  -6   7-245.352 247.486   1
   2   6  -7 263.772 389.046  20
  -2  -6   7 304.659 234.785  21
   2   6  -6 29022.3 818.495   5
   2   6  -6 28468.2 864.828   4
  -2  -6   6 29865.9 1077.98   1
   2   6  -6 30321.6 1351.28  20
  -2  -6   6 28318.3 1028.20  21
   2   6  -5 1.84007 156.194   4
  -2  -6   5 113.314 226.787   1
   2   6  -5 43.9409 144.087   5
   2   6  -5-88.6496 348.444  20
  -2  -6   5-134.194 209.204  21
   2   6  -4 14304.0 493.153   5
   2   6  -4 14328.8 519.790   4
  -2  -6   4 14689.4 709.042   1
   2   6  -4 15197.4 885.540  20
  -2  -6   4 14249.9 659.376  21
  -2  -6   3 216.437 253.113   1
  -2  -6   3 442.019 216.264  21
   2   6  -3 291.049 328.216  20
   2   6  -3 383.301 147.640  25
  -2  -6   2 3004.03 361.930   1
  -2  -6   2 3665.83 342.275  21
   2   6  -2 3357.76 374.619  22
   2   6  -2 3256.39 449.952  20
   2   6  -2 3305.49 285.368  25
  -2  -6   1 28627.2 916.757   1
   2   6  -1 29797.5 1048.68  20
   2   6  -1 29133.2 903.953  22
   2   6  -1 28934.6 766.357  25
  -2  -6   0 3495.73 364.592   1
   2   6   0 2929.68 396.308  20
  -2  -6   0 3646.76 248.434  24
   2   6   0 3575.85 310.797  25
   2   6   0 3585.34 355.966  22
  -2  -6  -1 23318.6 799.806   1
   2   6   1 23483.4 776.125  22
   2   6   1 23262.8 894.639  20
  -2  -6  -2 26147.4 755.663   2
  -2  -6  -2 24597.4 796.553   3
  -2  -6  -2 26529.3 850.850   1
   2   6   2 25372.2 808.602  22
   2   6   2 26508.1 951.713  20
  -2  -6  -3 254.804 204.984   6
  -2  -6  -3 421.728 179.873   2
  -2  -6  -3 155.189 205.927   3
   2   6   3 174.673 213.371  22
  -2  -6  -4 40650.6 960.225   6
  -2  -6  -4 40378.0 1111.44   3
  -2  -6  -4 41227.3 929.076   2
   2   6   4 40014.1 1076.79  22
  -2  -6  -5 9275.64 474.151   6
  -2  -6  -5 9146.00 422.265   2
  -2  -6  -5 8887.99 587.302   3
   2   6   5 9311.71 562.686  22
  -2  -6  -6 288.309 181.471   6
  -2  -6  -6 70.8701 244.987   3
  -2  -6  -6 204.377 141.864   2
   2   6   6 189.530 247.540  22
  -2  -6  -7 8267.55 477.758   6
  -2  -6  -7 7579.18 614.414   3
   2   6   7 8380.71 584.938  22
  -2  -6  -8 13540.9 622.531   6
   2   6   8 14578.0 780.622  22
   2   6   9 23736.2 1052.26  22
   2   6   9 23254.5 1047.12  21
  -2  -6  -9 24675.5 1208.57   3
   2   6  10 25859.9 1167.73  22
   2   6  10 28598.8 1229.44  21
  -2  -6 -10 27702.8 1330.76   3
   2   6  11 246.493 322.912  21
   2   6  11 867.461 231.836  26
  -2  -6 -11 129.911 258.470  13
   2   6  11 818.230 220.556  12
  -2  -6 -11 85.4434 328.109   3
   2   6  12 47.4527 306.120  21
   2   6  12-27.3036 196.704  26
  -2  -6 -12-146.116 281.849  13
   2   6  12-465.572 209.722  12
  -2  -6 -12 152.542 339.998   3
   2   6  13 795.444 365.348  21
  -2  -6 -13 1879.14 546.924   3
   2   6  13 1234.11 279.256  26
   2   6  13 1120.28 238.912  12
  -2  -6 -13 1289.59 353.747  13
   2   6  14 134.266 192.662  26
   2   6  14 413.907 221.235  12
  -2  -6 -14 149.769 312.258  13
   2   6  15 1600.39 294.906  26
  -2  -6 -15 1901.25 374.673  13
   2   6  16 868.515 235.629  26
  -2  -6 -16 897.406 356.850  13
   2   6  17 120.761 166.196  26
  -2  -6 -17 85.1619 269.638  13
  -2  -6 -17 14.3246 251.976  11
   2   6  18 340.439 151.564  26
  -2  -6 -18 213.825 237.295  13
  -2  -6 -18 210.084 211.973  11
   2   6  19 364.485 117.877  26
  -2  -6 -19-114.357 170.605  13
  -2  -6 -19 122.436 155.337  11
  -2  -7  16 366.950 202.557  10
   2   7 -16 97.4086 178.281  16
  -2  -7  15 114.314 234.849  10
   2   7 -15 315.673 227.203  16
  -2  -7  14 87.2404 265.543  10
   2   7 -14 420.475 263.878  16
  -2  -7  13 4358.27 472.435  10
   2   7 -13 4862.90 432.474  16
  -2  -7  12 570.378 316.509  10
   2   7 -12 652.958 311.333  16
  -2  -7  11-221.841 303.207  10
   2   7 -11-67.6183 290.521  16
  -2  -7  11 199.798 285.961  27
  -2  -7  10 318.374 271.325  27
   2   7 -10 236.296 387.343  20
  -2  -7  10 282.275 230.477   1
  -2  -7  10 372.124 263.043  10
   2   7 -10 771.894 286.368  16
  -2  -7  10 524.198 244.568   7
  -2  -7   9 2508.42 356.458  27
   2   7  -9 2511.90 598.832  20
  -2  -7   9 1924.56 383.510   2
  -2  -7   9 2066.72 388.579   1
  -2  -7   9 2088.37 360.213  10
   2   7  -9 2639.46 309.856  16
  -2  -7   9 2551.52 364.842   7
  -2  -7   8 4696.24 478.865  21
   2   7  -8 4932.35 705.882  20
  -2  -7   8 3818.60 376.584  27
  -2  -7   8 3942.86 493.081   1
   2   7  -8 4414.29 377.725  16
  -2  -7   8 5225.01 417.716   7
  -2  -7   7 348.716 258.955   1
   2   7  -7-47.3989 378.302  20
  -2  -7   7-77.2170 209.045  21
  -2  -7   6 5554.74 526.567   1
  -2  -7   6 5530.42 480.065  21
   2   7  -6 5274.43 653.651  20
  -2  -7   5 19701.4 919.267   1
   2   7  -5 20700.1 1120.63  20
  -2  -7   5 19837.1 840.074  21
   2   7  -4 15019.0 523.433   4
  -2  -7   4 15829.7 799.370   1
  -2  -7   4 15152.0 694.681  21
   2   7  -4 15035.2 927.556  20
  -2  -7   3 111.812 264.813   1
  -2  -7   3 272.053 202.333  21
   2   7  -3 76.1222 209.866  22
   2   7  -3 258.101 331.731  20
   2   7  -3 345.979 193.886  25
  -2  -7   2 4990.20 466.533   1
   2   7  -2 5077.06 544.618  20
   2   7  -2 4472.27 401.740  22
   2   7  -2 4180.06 350.518  25
  -2  -7   1 1749.83 333.423   1
   2   7  -1 1305.98 274.490  22
   2   7  -1 1740.75 397.608  20
  -2  -7   1 1897.50 237.198  24
   2   7  -1 1262.82 242.820  25
  -2  -7   0 12092.7 645.972   1
   2   7   0 12318.0 743.381  20
   2   7   0 12830.6 579.089  25
  -2  -7   0 12637.9 480.416  24
   2   7   0 12422.2 596.950  22
  -2  -7  -1 22974.5 855.779   1
   2   7   1 22964.2 973.827  20
   2   7   1 20863.4 771.534  22
  -2  -7  -1 22368.3 641.180  24
   2   7   1 22586.9 776.396  25
  -2  -7  -2 15390.1 699.668   1
  -2  -7  -2 15104.5 633.554   2
  -2  -7  -2 14010.5 658.922   3
   2   7   2 15347.0 666.763  22
  -2  -7  -3 13152.4 660.234   3
  -2  -7  -3 12924.8 582.817   2
   2   7   3 12651.9 625.541  22
  -2  -7  -4 1111.16 245.504   6
  -2  -7  -4 1583.23 248.376   2
  -2  -7  -4 1456.30 321.703   3
   2   7   4 1224.24 288.572  22
  -2  -7  -5 12288.1 590.594   6
  -2  -7  -5 12663.1 535.694   2
  -2  -7  -5 11279.2 690.151   3
   2   7   5 12322.4 651.665  22
  -2  -7  -6 46778.6 1177.51   6
  -2  -7  -6 47759.9 1024.37   2
  -2  -7  -6 48559.7 1454.22   3
   2   7   6 44397.1 1293.41  22
  -2  -7  -7-4.36983 203.235   6
  -2  -7  -7 88.7833 270.607   3
   2   7   7 122.444 254.391  22
  -2  -7  -8 24187.4 889.510   6
   2   7   8 26134.5 1069.36  22
  -2  -7  -8 25550.1 1197.83   3
   2   7   9 40451.7 1433.02  21
   2   7   9 39386.0 1380.35  22
  -2  -7  -9 38429.3 1546.93   3
  -2  -7 -10 1318.16 313.134  13
   2   7  10 409.538 342.362  21
   2   7  10 456.361 300.070  22
  -2  -7 -10 647.197 346.136   3
   2   7  11 2831.46 497.231  21
   2   7  11 3162.76 337.302  26
   2   7  11 3198.95 342.297  12
  -2  -7 -11 2954.69 404.362  13
  -2  -7 -11 3369.27 563.847   3
   2   7  12 4409.22 614.057  21
   2   7  12 4453.62 397.560  26
   2   7  12 4353.88 555.746  25
  -2  -7 -12 4352.28 455.637  13
   2   7  12 4648.77 392.274  12
  -2  -7 -12 4587.26 711.173   3
   2   7  13 4178.82 590.127  21
  -2  -7 -13 4446.49 699.821   3
   2   7  13 4264.73 407.820  26
   2   7  13 3807.34 369.356  12
  -2  -7 -13 4684.95 515.349  13
   2   7  14 361.232 224.082  26
  -2  -7 -14 835.675 350.552  13
   2   7  14 897.448 272.673  12
   2   7  15 23.9576 207.702  26
   2   7  15 121.927 187.030  12
  -2  -7 -15 522.936 339.528  13
   2   7  16-156.968 187.704  26
  -2  -7 -16-314.947 296.035  13
  -2  -7 -16-247.084 249.348  11
   2   7  17 1014.56 215.523  26
  -2  -7 -17 549.679 283.272  13
  -2  -7 -17 1127.77 267.923  11
   2   7  18-17.0199 127.726  26
  -2  -7 -18-99.3690 213.528  13
  -2  -7 -18-15.5513 184.257  11
  -2  -8  16 265.851 176.108  10
   2   8 -16 173.088 175.568  16
  -2  -8  15 92.2207 228.681  10
   2   8 -15 73.2905 217.974  16
  -2  -8  14 391.034 276.749  10
   2   8 -14 492.960 269.459  16
  -2  -8  13 19587.7 863.241  10
   2   8 -13 19446.6 758.974  16
  -2  -8  12-315.142 281.249  10
   2   8 -12 293.948 276.369  16
  -2  -8  11 3607.91 462.684  10
   2   8 -11 4105.70 429.802  16
  -2  -8  11 3778.16 446.341  27
  -2  -8  10 2579.56 369.705  27
   2   8 -10 2920.55 621.275  20
  -2  -8  10 2247.65 491.352   1
  -2  -8  10 3480.80 446.946  10
   2   8 -10 2470.70 371.834  16
  -2  -8  10 2402.29 381.151   7
  -2  -8   9 4129.31 430.362  27
   2   8  -9 5598.99 847.945  20
  -2  -8   9 3511.67 509.592   1
  -2  -8   9 4566.81 547.149   2
  -2  -8   9 4269.41 454.318  10
   2   8  -9 4849.03 417.379  16
  -2  -8   9 4095.23 414.441   7
   2   8  -9 4512.09 322.565   8
   2   8  -8 8599.29 908.139  20
  -2  -8   8 7021.86 501.096  27
  -2  -8   8 6680.52 650.536   1
   2   8  -8 7493.56 458.975  16
  -2  -8   8 7174.59 496.247   7
   2   8  -8 6780.89 384.352   8
  -2  -8   7 290.858 256.118   1
  -2  -8   7 170.792 213.364   7
   2   8  -7 56.1022 351.843  20
   2   8  -7 15.0640 192.332  16
  -2  -8   6 5867.89 601.530   1
  -2  -8   6 5361.61 466.290  21
   2   8  -6 5591.57 693.688  20
  -2  -8   5 157.465 283.779   1
  -2  -8   5 136.941 186.966  21
   2   8  -5 111.091 206.779  22
   2   8  -5 3.85901 379.230  20
  -2  -8   4 653.951 312.504   1
   2   8  -4 167.667 204.713  22
   2   8  -4 495.079 390.605  20
  -2  -8   3 5369.69 522.722   1
   2   8  -3 4894.76 596.897  20
   2   8  -3 5379.64 409.333  25
   2   8  -3 5024.25 458.064  22
  -2  -8   2 123851. 2380.42   1
   2   8  -2 125748. 2658.20  20
   2   8  -2 122433. 2192.73  22
   2   8  -2 119554. 2063.18  25
  -2  -8   1 23268.7 957.785   1
   2   8  -1 23455.6 1082.10  20
   2   8  -1 21320.3 830.590  22
  -2  -8   1 23529.4 737.378  24
   2   8  -1 23128.9 847.400  25
  -2  -8   0 659.203 277.790   1
   2   8   0 1463.48 401.292  20
   2   8   0 807.572 241.516  22
  -2  -8   0 1254.15 217.847  24
   2   8   0 1181.86 272.787  25
  -2  -8  -1 1984.35 359.474   1
   2   8   1 1837.28 422.090  20
   2   8   1 1687.50 305.063  22
  -2  -8  -1 1464.39 208.718  24
   2   8   1 1290.84 281.620  25
  -2  -8  -2 1556.68 330.393   1
  -2  -8  -2 1478.86 299.017   2
  -2  -8  -2 1534.56 303.311   3
   2   8   2 1626.65 303.953  22
   2   8   2 1696.00 304.216  25
  -2  -8  -3 25583.9 865.267   2
  -2  -8  -3 25594.9 989.781   3
   2   8   3 25597.9 903.546  22
   2   8   3 26486.7 979.287  25
  -2  -8  -4-72.2031 222.248   6
  -2  -8  -4 214.410 176.180   2
  -2  -8  -4-49.2141 253.806   3
   2   8   4-233.794 216.061  22
  -2  -8  -5 9603.76 575.678   6
  -2  -8  -5 9680.81 517.681   2
  -2  -8  -5 9887.24 679.887   3
   2   8   5 10494.3 640.447  22
  -2  -8  -6 5642.52 468.737   6
  -2  -8  -6 5813.11 580.122   3
   2   8   6 5572.91 514.314  22
  -2  -8  -7 8140.54 556.575   6
   2   8   7 8361.11 631.126  22
  -2  -8  -7 8487.49 707.618   3
   2   8   8 257.569 255.458  22
  -2  -8  -8 283.618 320.946   3
   2   8   9 5904.72 583.158  22
   2   8   9 6149.53 606.918  21
  -2  -8  -9 6301.94 710.836   3
   2   8  10 644.970 334.018  22
   2   8  10 695.853 339.770  21
   2   8  10 1062.63 235.495  26
   2   8  10 795.075 313.379  25
  -2  -8 -10 1104.73 311.183  13
   2   8  10 823.032 219.037  12
  -2  -8 -10 1152.49 433.737   3
   2   8  11 1110.22 368.071  21
   2   8  11 522.516 216.735  26
   2   8  11 1043.97 360.468  25
  -2  -8 -11 614.547 277.563  13
   2   8  11 820.313 262.741  12
  -2  -8 -11 674.644 396.384   3
   2   8  12 17320.7 1104.93  21
   2   8  12 16250.7 731.599  26
   2   8  12 16097.4 999.504  25
  -2  -8 -12 15617.9 793.661  13
   2   8  12 16723.1 684.292  12
  -2  -8 -12 17529.7 1261.40   3
   2   8  13 13631.4 676.986  26
  -2  -8 -13 13991.3 769.985  13
   2   8  13 13211.7 619.418  12
  -2  -8 -14 13133.6 672.416  11
   2   8  14 12938.8 654.654  26
   2   8  14 11952.7 607.823  12
  -2  -8 -14 14388.9 788.357  13
  -2  -8 -15 644.725 268.800  11
   2   8  15 814.808 250.372  26
  -2  -8 -15 685.842 349.913  13
  -2  -8 -16 191.156 215.701  11
   2   8  16-196.007 203.257  26
  -2  -8 -16 219.995 282.735  13
  -2  -8 -17 222.208 188.186  11
   2   8  17 441.383 177.640  26
  -2  -8 -17 395.496 270.773  13
  -2  -8 -18 508.715 174.160  11
   2   8  18 706.907 151.844  26
  -2  -8 -18 589.568 221.508  13
   2   9 -15-417.277 207.014  16
  -2  -9  15 90.9797 196.507  10
   2   9 -14-8.33517 227.724  16
  -2  -9  14 403.770 259.785  10
   2   9 -13 1039.17 303.010  16
  -2  -9  13 1113.15 327.798  10
   2   9 -12-253.560 281.595  16
  -2  -9  12-299.645 301.083  10
   2   9 -11 3808.04 412.737  16
  -2  -9  11 3019.75 405.428  27
  -2  -9  11 3671.28 451.654  10
  -2  -9  10 4414.00 464.265  27
  -2  -9  10 4866.40 509.945  10
   2   9 -10 5201.60 460.578  16
  -2  -9  10 4682.85 448.923   7
   2   9 -10 4800.86 349.892   8
  -2  -9   9 12142.1 687.534  27
   2   9  -9 13039.9 1142.99  20
  -2  -9   9 11439.4 904.725   1
  -2  -9   9 11748.4 874.833   2
  -2  -9   9 12834.7 747.762  10
   2   9  -9 12583.0 624.660  16
  -2  -9   9 12626.5 670.534   7
   2   9  -9 12083.0 535.302   8
   2   9  -8 528.583 489.664  20
  -2  -9   8 955.654 284.274  27
  -2  -9   8 1653.10 422.925   1
  -2  -9   8 723.116 336.934   2
   2   9  -8 788.113 288.024  16
   2   9  -8 583.950 202.034   8
  -2  -9   8 769.806 280.189   7
   2   9  -7 7304.83 850.975  20
  -2  -9   7 5460.66 453.829  27
  -2  -9   7 6160.35 650.161   1
   2   9  -7 5830.08 418.088  16
  -2  -9   7 5602.60 448.579   7
   2   9  -7 5916.71 376.244   8
   2   9  -6 3504.98 279.935   8
  -2  -9   6 2902.09 337.212   7
  -2  -9   6 2839.04 463.269   1
   2   9  -6 3128.82 575.702  20
  -2  -9   5 15393.9 928.372   1
   2   9  -5 14696.5 1055.96  20
  -2  -9   4 17629.8 965.659   1
   2   9  -4 15919.9 1052.13  20
  -2  -9   3 10170.8 734.128   1
   2   9  -3 10390.8 847.945  20
   2   9  -3 9144.34 578.613  25
  -2  -9   2 288.332 282.970   1
   2   9  -2 348.055 201.732  22
   2   9  -2 519.693 335.259  20
   2   9  -2 278.964 187.651  25
  -2  -9   1 1163.22 305.592   1
   2   9  -1 1708.26 289.630  22
   2   9  -1 1404.99 415.887  20
   2   9  -1 794.349 237.594  25
  -2  -9   0 36151.3 1277.56   1
   2   9   0 34914.3 1075.17  22
   2   9   0 35542.4 1406.29  20
   2   9   0 35162.4 1150.92  25
  -2  -9   0 37715.6 1005.32  24
  -2  -9  -1 7466.01 601.740   1
   2   9   1 8010.98 523.737  22
   2   9   1 8148.87 579.920  25
  -2  -9  -1 9540.87 503.276  24
  -2  -9  -2 52869.0 1505.49   1
  -2  -9  -2 49466.6 1345.27   2
  -2  -9  -2 48916.4 1462.50   3
   2   9   2 46420.8 1271.57  22
   2   9   2 51373.6 1431.01  25
  -2  -9  -3 16648.1 859.892   3
  -2  -9  -3 16377.4 764.652   2
   2   9   3 16877.8 771.709  22
   2   9   3 15925.1 816.022  25
  -2  -9  -4 2362.30 334.862   2
  -2  -9  -4 2887.30 430.664   3
   2   9   4 2326.92 324.183  22
   2   9   4 2095.89 391.931  25
  -2  -9  -5 245.911 181.564   2
  -2  -9  -5 567.763 317.953   3
   2   9   5 316.638 245.273  22
  -2  -9  -5 502.327 235.356   6
   2   9   5 215.660 247.250  25
  -2  -9  -6 23119.6 1151.16   3
   2   9   6 23052.5 995.217  22
  -2  -9  -6 22942.4 952.536   6
   2   9   6 25435.7 1129.00  25
   2   9   7 232.612 264.129  25
   2   9   7 524.401 267.981  22
  -2  -9  -7-75.9893 307.168   3
   2   9   8-109.814 246.642  22
   2   9   8-43.1459 177.925  26
   2   9   8 271.603 294.001  25
   2   9   8 23.0177 193.692  12
  -2  -9  -8 147.901 353.303   3
   2   9   9 5791.46 627.758  21
   2   9   9 5283.35 579.586  22
   2   9   9 5058.45 412.831  26
   2   9   9 4721.54 590.078  25
  -2  -9  -9 4524.20 457.490  13
   2   9   9 4980.15 398.579  12
  -2  -9  -9 5406.17 687.662   3
   2   9  10 9435.62 806.764  21
  -2  -9 -10 10153.5 938.337   3
   2   9  10 9655.13 553.816  26
   2   9  10 10144.6 814.345  25
   2   9  10 10606.3 554.316  12
  -2  -9 -10 9693.23 621.423  13
   2   9  11 25136.9 1307.27  21
  -2  -9 -11 24883.1 849.227  11
   2   9  11 24479.1 1253.76  25
   2   9  11 23141.4 866.497  26
  -2  -9 -11 25753.6 1498.39   3
  -2  -9 -11 23811.7 942.876  13
   2   9  11 25284.7 848.703  12
  -2  -9 -12 12777.2 626.313  11
   2   9  12 13436.3 677.396  26
  -2  -9 -12 13037.5 732.969  13
   2   9  12 14760.2 666.834  12
  -2  -9 -13-107.665 205.799  11
   2   9  13-30.8706 214.150  26
  -2  -9 -13 163.224 307.344  13
   2   9  13-130.416 234.193  12
  -2  -9 -14 686.335 232.598  11
   2   9  14 569.017 259.220  26
   2   9  14 272.938 226.607  12
  -2  -9 -14 410.495 321.900  13
  -2  -9 -15 84.7532 196.345  11
   2   9  15 509.796 224.476  26
  -2  -9 -15 237.110 289.343  13
  -2  -9 -16 35.6401 171.668  11
   2   9  16 167.190 160.770  26
  -2  -9 -16-115.387 282.496  13
  -2  -9 -17-179.472 162.804  11
   2   9  17 59.8308 139.327  26
  -2  -9 -17 196.443 229.449  13
  -2  -9 -18 0.39734 117.192  11
   2   9  18 45.7347 97.2810  26
  -2  -9 -18 87.2026 175.106  13
  -2  -9 -18 365.424 181.756   7
   2  10 -15-27.3847 155.303  16
  -2 -10  15 317.375 176.428  10
   2  10 -14 296.061 218.217  16
  -2 -10  14 380.822 227.935  10
   2  10 -13 170.446 234.380  16
  -2 -10  13-27.0130 262.751  10
   2  10 -12 3116.20 376.134  16
  -2 -10  12 2620.58 394.920  10
   2  10 -11 406.425 259.385  16
  -2 -10  11 506.387 268.436  27
  -2 -10  11 171.158 269.182  10
  -2 -10  10 210.673 285.352  27
   2  10 -10 317.253 256.138  16
  -2 -10  10-286.726 254.971   7
   2  10 -10 326.709 192.665   8
  -2 -10  10 168.188 276.840  10
  -2 -10   9 6104.94 525.943  27
  -2 -10   9 7571.55 599.910  10
   2  10  -9 7571.04 499.024  16
  -2 -10   9 8043.35 561.485   7
   2  10  -9 7499.83 440.655   8
   2  10  -8 6884.52 860.385  20
  -2 -10   8 6679.39 532.466  27
  -2 -10   8 5775.05 669.969   2
  -2 -10   8 6208.11 712.515   1
   2  10  -8 6271.18 433.737  16
  -2 -10   8 6337.64 504.083   7
   2  10  -8 5477.22 391.019   8
   2  10  -7 1839.52 532.063  20
  -2 -10   7 2657.47 372.358  27
  -2 -10   7 2133.30 469.680   1
   2  10  -7 1730.35 301.581  16
  -2 -10   7 1598.56 319.318   7
   2  10  -7 2110.37 288.075   8
   2  10  -6 3842.20 634.832  20
  -2 -10   6 3511.56 379.950  27
  -2 -10   6 3761.43 565.057   1
   2  10  -6 3461.33 319.231  16
  -2 -10   6 3388.20 371.127   7
   2  10  -6 4067.02 340.712   8
   2  10  -5 375.303 395.511  20
  -2 -10   5 357.786 230.822  27
  -2 -10   5 73.7564 297.406   1
   2  10  -5 129.086 191.672  16
  -2 -10   5 209.824 198.962   7
   2  10  -5-25.5128 156.399   8
   2  10  -4 3389.42 560.856  20
  -2 -10   4 2537.08 451.018   1
   2  10  -3 17734.3 1141.47  20
  -2 -10   3 18545.5 1034.19   1
   2  10  -2 436.519 238.128  25
   2  10  -2 352.002 412.487  20
  -2 -10   2 461.489 303.057   1
   2  10  -1 555.066 255.773  25
   2  10  -1 108.072 340.698  20
  -2 -10   1 507.242 298.516   1
   2  10   0 4240.42 463.827  25
   2  10   0 4366.87 604.048  20
  -2 -10   0 4910.37 559.682   1
   2  10   1 159.752 224.946  25
  -2 -10  -1 205.445 283.982   1
  -2 -10  -1 524.855 265.073   3
  -2 -10  -1 249.364 257.772   2
   2  10   2 3442.14 449.931  25
   2  10   2 3068.92 362.737  22
  -2 -10  -2 3166.77 462.267   1
  -2 -10  -2 2519.07 427.990   3
  -2 -10  -2 2777.45 404.873   2
   2  10   3 21802.3 1028.02  25
   2  10   3 21236.1 881.556  22
  -2 -10  -3 21032.3 920.623   2
  -2 -10  -3 20059.3 1020.14   3
   2  10   4 16354.4 908.159  25
   2  10   4 15893.5 782.062  22
  -2 -10  -4 16724.9 800.060   2
  -2 -10  -4 16174.2 948.643   3
   2  10   5 10277.6 757.062  25
   2  10   5 11744.4 700.276  22
  -2 -10  -5 10900.9 818.458   3
   2  10   6 6740.70 658.365  25
   2  10   6 7556.69 602.046  22
  -2 -10  -6 7232.55 707.047   3
   2  10   7 284.383 248.400  22
   2  10   7-155.795 203.820  26
   2  10   7 6.83259 268.626  25
   2  10   7 89.7908 203.891  12
  -2 -10  -7 349.304 294.357   3
   2  10   8-456.434 318.451  22
   2  10   8-220.628 266.910  21
   2  10   8 162.218 281.606  25
   2  10   8 535.824 233.464  26
  -2 -10  -8 311.605 250.820  13
   2  10   8-1.46957 210.842  12
  -2 -10  -8-506.468 364.034   3
   2  10   9-137.352 260.906  22
   2  10   9 118.810 279.039  21
   2  10   9 414.636 301.916  25
   2  10   9 151.075 227.226  26
   2  10   9 40.9302 221.772  12
  -2 -10  -9-12.9458 240.347  13
  -2 -10  -9 111.185 319.119   3
   2  10  10 15474.1 1035.28  21
   2  10  10 14092.5 680.421  26
   2  10  10 14702.6 1023.89  25
  -2 -10 -10 13854.1 735.516  13
   2  10  10 15396.6 688.306  12
  -2 -10 -10 16212.4 1197.40   3
   2  10  11 1369.69 423.793  25
   2  10  11 873.062 259.892  26
  -2 -10 -11 1375.16 358.664  13
   2  10  11 1662.93 295.756  12
   2  10  12 9542.09 577.702  26
   2  10  12 9650.99 565.680  12
  -2 -10 -12 9017.43 606.138  13
  -2 -10 -13 47.5354 197.283  11
   2  10  13 198.231 237.086  26
   2  10  13 88.4708 232.300  12
  -2 -10 -13 130.523 304.995  13
  -2 -10 -14 754.574 216.856  11
   2  10  14 26.4829 195.540  26
  -2 -10 -14 282.152 278.431  13
  -2 -10 -15-93.2144 198.505  11
   2  10  15-159.199 197.525  26
  -2 -10 -15-83.1949 270.312  13
  -2 -10 -16-203.607 150.931  11
   2  10  16 340.512 174.721  26
  -2 -10 -16 14.4340 245.801  13
  -2 -10 -17 639.398 153.891  11
   2  10  17 936.850 171.367  26
  -2 -10 -17 681.674 234.263  13
  -2 -10 -17 444.898 212.710   7
   2  11 -14 2501.54 253.320  16
  -2 -11  14 2132.86 272.130  10
   2  11 -13 58.1253 198.062  16
  -2 -11  13 53.7971 225.013  10
   2  11 -12 19.1149 224.437  16
  -2 -11  12-45.6604 255.036  10
  -2 -11  11 468.066 264.043  27
   2  11 -11 281.024 242.880  16
   2  11 -11 137.857 149.787   8
  -2 -11  11-97.5660 297.359  10
  -2 -11  10 6094.44 511.466  27
   2  11 -10 6203.50 452.357  16
   2  11 -10 6026.20 381.255   8
  -2 -11  10 6759.44 509.972   7
  -2 -11  10 6763.79 573.483  10
  -2 -11   9 2113.83 362.437  27
   2  11  -9 2462.18 336.655  16
   2  11  -9 2329.51 288.297   8
  -2 -11   9 2520.81 366.283   7
  -2 -11   9 1875.80 378.667  10
  -2 -11   8 4909.35 470.246  27
   2  11  -8 4759.84 401.903  16
  -2 -11   8 4445.80 448.533   7
   2  11  -8 4091.92 363.800   8
   2  11  -7 901.457 462.016  20
  -2 -11   7 325.566 258.998  27
  -2 -11   7 241.321 320.195   1
  -2 -11   7 55.5016 290.028   2
   2  11  -7 216.921 221.026  16
   2  11  -7 332.395 204.668   8
  -2 -11   7-298.253 264.870   7
   2  11  -6 11523.8 1070.04  20
  -2 -11   6 12588.8 661.917  27
  -2 -11   6 10630.7 904.534   1
  -2 -11   6 9726.07 838.110   2
   2  11  -6 11916.7 545.402  16
  -2 -11   6 12040.2 652.235   7
   2  11  -6 12173.6 561.423   8
   2  11  -5-179.060 425.055  20
  -2 -11   5 245.906 234.167  27
  -2 -11   5 843.044 355.316   1
   2  11  -5 586.768 215.612  16
   2  11  -5 694.420 209.477   8
  -2 -11   5 673.744 273.272   7
  -2 -11   4 3068.87 549.780   1
   2  11  -4 3259.41 303.234   8
  -2 -11   4 3631.51 397.931   7
   2  11  -4 3486.97 311.170  15
   2  11  -4 3338.48 618.384  20
  -2 -11   3 4005.53 572.261   1
  -2 -11   3 3445.42 384.864   7
   2  11  -3 3248.03 313.720   8
   2  11  -3 3330.03 313.876  15
   2  11  -3 3523.08 620.629  20
   2  11  -3 3026.09 333.882  19
  -2 -11   2 471.693 288.583   1
   2  11  -2 769.786 259.281  25
   2  11  -2 67.1661 347.510  20
   2  11  -2 759.505 219.544  19
  -2 -11   2 664.570 253.060   7
   2  11  -1 2305.49 507.373  20
   2  11  -1 2623.06 433.676  25
  -2 -11   1 1904.09 413.746   1
   2  11   0 304.851 239.678  25
  -2 -11   0 547.062 318.889   2
  -2 -11   0 821.997 371.968   1
   2  11   1-396.924 308.050  25
  -2 -11  -1 76.6873 252.519   2
  -2 -11  -1-180.870 268.544   3
  -2 -11  -1 58.3103 319.652   1
   2  11   2 7840.33 689.269  25
  -2 -11  -2 8167.03 697.904   3
  -2 -11  -2 8076.66 636.929   2
   2  11   3 327.347 265.913  25
  -2 -11  -3 497.860 340.701   3
  -2 -11  -3 61.6132 226.703   2
   2  11   4 1126.50 362.075  25
   2  11   4 896.866 215.924  26
  -2 -11  -4 572.577 247.015   7
  -2 -11  -4 1240.31 302.735   2
  -2 -11  -4 1297.84 352.136   3
   2  11   5-299.079 294.201  25
   2  11   5-86.5164 158.838  26
   2  11   5 142.167 186.128  15
  -2 -11  -5 101.735 229.180   7
  -2 -11  -5 412.787 300.055   3
   2  11   6 3.29566 178.129  26
   2  11   6 343.729 294.039  25
  -2 -11  -6-386.320 352.113   3
   2  11   6 194.926 200.182  15
  -2 -11  -6 333.288 262.816   7
  -2 -11  -7 8006.79 578.589   7
   2  11   7 9608.57 735.367  22
   2  11   7 9961.37 844.734  25
   2  11   7 9246.98 532.590  26
  -2 -11  -7 10096.7 900.882   3
   2  11   7 9824.61 496.674  15
  -2 -11  -7 8715.47 538.453  13
   2  11   7 8215.04 505.766  12
  -2 -11  -8 384.762 270.135   7
   2  11   8 83.8686 216.246  22
   2  11   8 293.814 279.708  21
   2  11   8 605.780 347.175  25
   2  11   8 364.478 231.653  26
  -2 -11  -8 227.404 366.754   3
   2  11   8-84.6025 196.632  15
   2  11   8 269.914 240.829  12
  -2 -11  -8 563.095 266.735  13
  -2 -11  -9 316.139 360.597   3
   2  11   9-508.538 327.671  21
  -2 -11  -9 294.659 241.467  13
   2  11   9 487.538 267.823  12
   2  11   9-125.416 293.187  25
   2  11   9 445.653 216.322  26
   2  11  10 10433.1 592.638  12
  -2 -11 -10 9934.05 645.140  13
   2  11  10 10539.5 609.821  26
   2  11  11-512.608 269.326  12
  -2 -11 -11 91.9866 269.206  13
   2  11  11-74.0927 229.396  26
  -2 -11 -12 585.870 309.919  13
   2  11  12 1492.56 295.177  26
  -2 -11 -13 1027.16 323.372  13
   2  11  13 540.171 236.474  26
  -2 -11 -14-13.2377 264.589  13
   2  11  14-180.027 196.748  26
   2  11  15 105.586 167.265  26
  -2 -11 -15 257.754 249.907  13
  -2 -11 -15-84.0471 243.601   7
   2  11  16 971.092 184.282  26
  -2 -11 -16 706.610 237.548  13
  -2 -11 -16 1029.12 256.785   7
   2  12 -13 467.977 183.568  16
  -2 -12  13 560.461 210.176  10
   2  12 -12 117.042 195.844  16
  -2 -12  12-23.5833 217.330  10
  -2 -12  11 819.537 268.523  27
   2  12 -11 577.078 224.318  16
   2  12 -11 396.718 164.045   8
  -2 -12  11 957.650 326.023  10
  -2 -12  10 1342.87 304.128  27
   2  12 -10 1684.93 293.963  16
   2  12 -10 1197.48 227.006   8
  -2 -12  10 1120.21 265.947   7
  -2 -12  10 1373.61 346.183  10
  -2 -12   9 2209.66 353.510  27
   2  12  -9 2032.09 296.337  16
   2  12  -9 2344.70 294.500   8
  -2 -12   9 1936.31 327.030   7
  -2 -12   9 2353.35 406.035  10
  -2 -12   8 205.077 242.962  27
  -2 -12   8 941.508 283.396   7
   2  12  -8 709.021 228.836   8
   2  12  -8 840.473 265.135  16
  -2 -12   7 114.070 248.701  27
   2  12  -7-17.3542 194.934   8
  -2 -12   7 362.993 256.136   7
   2  12  -7 87.1263 204.722  16
  -2 -12   6 2820.04 377.157  27
   2  12  -6 2937.32 309.227  16
   2  12  -6 2490.38 321.370   8
  -2 -12   6 2504.22 356.070   7
   2  12  -5-183.571 398.355  20
  -2 -12   5 355.305 251.307  27
  -2 -12   5 147.544 338.429   1
  -2 -12   5 114.806 296.198   2
   2  12  -5 153.871 180.780  15
   2  12  -5 320.346 216.530   8
  -2 -12   5 594.513 268.017   7
   2  12  -4 879.028 413.647  20
  -2 -12   4 1446.65 321.094  27
  -2 -12   4 933.873 378.162   2
  -2 -12   4 1574.85 449.038   1
   2  12  -4 896.942 245.053  15
  -2 -12   4 1268.45 302.569   7
   2  12  -4 763.559 220.601   8
  -2 -12   3 649.654 385.041   1
  -2 -12   3 304.927 319.584   2
   2  12  -3 332.861 210.572   8
  -2 -12   3-197.531 256.566   7
   2  12  -3 120.968 177.537  15
   2  12  -3 423.126 397.265  20
   2  12  -3 192.037 219.348  19
  -2 -12   2 6178.43 676.560   2
  -2 -12   2 6512.12 722.333   1
   2  12  -2 6499.40 414.222   8
  -2 -12   2 5993.75 488.709   7
   2  12  -2 6286.17 415.379  15
   2  12  -2 6244.15 444.475  19
   2  12  -2 5424.50 746.239  20
   2  12  -1 360.842 208.079  19
   2  12  -1 842.500 341.389  25
  -2 -12   1 753.151 375.915   1
  -2 -12   1 129.068 265.730   2
   2  12  -1 556.609 223.916  15
  -2 -12   1 345.291 250.193   7
   2  12  -1 414.852 193.512   8
   2  12   0 14198.9 625.618  19
   2  12   0 16392.9 981.589  25
  -2 -12   0 15894.7 985.915   3
  -2 -12   0 13628.0 892.710   2
  -2 -12   0 14672.5 992.825   1
   2  12   0 15103.2 613.321  15
  -2 -12   0 13691.8 701.275   7
   2  12   1 319.978 193.379  19
   2  12   1-484.069 279.831  25
  -2 -12  -1 554.752 298.962   2
  -2 -12  -1-217.813 343.813   3
  -2 -12  -1 126.337 292.653   1
   2  12   1 339.501 214.414  15
  -2 -12  -1 513.352 264.338   7
   2  12   2 361.932 179.091  19
   2  12   2 90.5134 278.929  25
   2  12   2-108.134 189.122  26
   2  12   2 181.358 188.074  15
  -2 -12  -2 338.896 241.158   7
  -2 -12  -2 490.357 303.625   3
  -2 -12  -2 190.004 245.622   2
   2  12   3-122.537 257.333  25
   2  12   3 112.831 195.307  26
   2  12   3 132.260 207.289  15
  -2 -12  -3 79.8078 236.906   7
  -2 -12  -3 160.352 253.994   2
  -2 -12  -3-266.167 266.231   3
   2  12   4 2540.47 307.579  26
   2  12   4 2342.61 453.236  25
   2  12   4 3097.44 334.155  15
  -2 -12  -4 1942.13 328.553   7
  -2 -12  -4 2979.87 521.087   3
   2  12   5 3747.82 375.973  26
   2  12   5 5498.22 664.072  25
   2  12   5 4648.88 378.405  15
  -2 -12  -5 4165.63 454.297   7
  -2 -12  -5 3205.89 527.936   3
   2  12   6 739.995 374.495  25
   2  12   6 1131.53 270.536  26
   2  12   6 1285.69 264.613  15
  -2 -12  -6 809.787 320.286   7
  -2 -12  -6 1003.43 405.519   3
  -2 -12  -7 330.634 249.659   7
   2  12   7 171.928 208.741  26
   2  12   7 336.051 280.201  25
   2  12   7 137.003 203.430  15
  -2 -12  -7 290.828 211.507  13
  -2 -12  -7 451.609 387.377   3
  -2 -12  -8 338.616 297.577   7
   2  12   8 582.710 238.999  26
   2  12   8 846.025 432.088  25
   2  12   8 177.835 205.436  15
  -2 -12  -8 820.979 274.858  13
   2  12   9 1941.10 315.477  26
  -2 -12  -9 2176.19 360.284  13
  -2 -12  -9 2483.47 406.194   7
   2  12  10-155.961 238.955  26
  -2 -12 -10-170.750 258.436  13
  -2 -12 -10-61.0084 281.966   7
   2  12  11 989.571 284.033  26
  -2 -12 -11 454.159 265.300  13
  -2 -12 -11 538.078 309.133   7
   2  12  12 471.410 222.038  26
  -2 -12 -12 533.361 261.973  13
  -2 -12 -12 693.297 315.172   7
   2  12  13-115.262 199.205  26
  -2 -12 -13 154.635 243.057  13
  -2 -12 -13 447.358 279.469   7
   2  12  14 488.138 195.370  26
  -2 -12 -14 233.801 226.103  13
  -2 -12 -14 56.8747 245.962   7
   2  12  15 1665.28 231.689  26
  -2 -12 -15 1551.09 267.840  13
  -2 -12 -15 1712.43 294.878   7
   2  12  16 792.950 150.323  26
  -2 -12 -16 656.354 193.042  13
  -2 -12 -16 482.898 198.029   7
   2  13 -12 989.290 184.100  16
  -2 -13  12 1046.96 238.253  10
   2  13 -11 453.666 186.073  16
  -2 -13  11-49.2267 220.485  10
   2  13 -11 164.294 134.742   8
  -2 -13  10 164.666 245.023  10
  -2 -13  10 349.559 214.718  27
   2  13 -10 309.729 189.135  16
  -2 -13  10 455.648 226.097   7
   2  13 -10 282.449 160.801   8
  -2 -13   9 724.764 298.985  10
  -2 -13   9 331.826 236.119  27
   2  13  -9 897.261 212.797   8
  -2 -13   9 581.260 234.466   7
   2  13  -9 967.285 227.556  16
  -2 -13   8 2611.83 369.618  27
  -2 -13   8 3178.29 369.595   7
   2  13  -8 3048.10 317.199   8
   2  13  -8 3083.31 309.560  16
  -2 -13   7 3872.71 421.139  27
  -2 -13   7 4255.11 420.239   7
   2  13  -7 4536.03 391.885   8
   2  13  -7 3499.36 321.231  16
   2  13  -6 402.006 226.878   8
  -2 -13   6 321.155 241.316   7
  -2 -13   6 188.886 238.820  27
  -2 -13   5 3216.44 369.024  27
  -2 -13   5 3135.51 381.574   7
   2  13  -5 3267.63 344.093   8
   2  13  -5 2892.54 292.890  15
  -2 -13   4 869.499 276.710  27
   2  13  -4 1060.09 272.208   8
  -2 -13   4 888.418 298.305   7
   2  13  -4 1250.89 263.279  15
  -2 -13   3 18618.4 1139.64   2
  -2 -13   3 17229.4 1171.81   1
   2  13  -3 16566.9 671.041  15
  -2 -13   3 16792.5 805.444   7
   2  13  -3 18247.0 685.319   8
  -2 -13   2 5703.66 727.554   1
  -2 -13   2 5785.67 683.925   2
   2  13  -2 5181.24 444.333  19
   2  13  -2 5124.38 409.494  15
   2  13  -2 6030.75 420.045   8
  -2 -13   2 5043.55 475.551   7
   2  13  -1 9425.00 791.879  25
  -2 -13   1 10388.5 896.442   1
  -2 -13   1 9197.01 796.597   2
   2  13  -1 9550.14 545.683  19
   2  13  -1 10320.1 540.569  15
  -2 -13   1 8845.47 593.696   7
   2  13  -1 10814.0 526.650   8
   2  13   0 252.362 274.325  25
  -2 -13   0 683.225 394.219   1
  -2 -13   0 435.515 281.119   2
   2  13   0-92.3976 211.188  19
   2  13   0-139.196 198.528  15
  -2 -13   0 43.4970 243.667   7
   2  13   0 335.381 199.912   8
   2  13   1 1281.54 375.585  25
  -2 -13  -1 1687.11 406.009   2
  -2 -13  -1 762.359 301.673   3
   2  13   1 1373.18 267.942  19
   2  13   1 1742.67 291.194  15
  -2 -13  -1 1501.69 333.297   7
   2  13   1 1213.94 235.013   8
   2  13   2 858.797 337.409  25
  -2 -13  -2 1130.96 456.525   3
  -2 -13  -2 498.762 299.644   2
   2  13   2 256.070 186.527  19
   2  13   2 619.704 230.682  15
   2  13   2 443.375 178.432   8
  -2 -13  -2 311.413 264.561   7
  -2 -13  -3 828.909 299.089   3
   2  13   3 715.623 231.135  15
  -2 -13  -3 868.245 288.297   7
   2  13   3 800.665 334.343  25
   2  13   3 845.229 239.996  26
  -2 -13  -4 2090.23 456.932   3
   2  13   4 2330.45 330.910  15
  -2 -13  -4 2284.57 389.787   7
[truncated: 1,882,046 more chars]
